# Supplementary material for: Nanoplastic-induced microbiome shifts reduce Daphnia fitness and increase parasite reproduction
Source: ISME Commun. 2026 Apr 20;6(1):ycag109. doi: 10.1093/ismeco/ycag109 (PMC13196593; doi:10.1093/ismeco/ycag109)
Supplement: Supplementary_Material_ycag109 [file supplementary_material_ycag109.zip]

Archive with 9 entries (9 files):
- Figure S3.png
- Figure S4.png
- Figure S5.png
- Figure S6.png
- Supplementary Figure Labels.docx
- Supplementary Information 1.xlsx
- Supplementary Tables.docx
- Figure S1.png
- Figure S2.png
