# Supplementary material for: Nanoplastic-induced microbiome shifts reduce Daphnia fitness and increase parasite reproduction
Source: ISME Commun. 2026 Apr 20;6(1):ycag109. doi: 10.1093/ismeco/ycag109 (PMC13196593; doi:10.1093/ismeco/ycag109)
Supplement: Supplementary_Material_ycag109 [file supplementary_material_ycag109.zip › Supplementary Information 1.xlsx]

## Sheet: Significant_Kos_KEGG_annotated
logFC	AveExpr	t	P.Value	adj.P.Val	B	KO	KO_clean	direction	significant	KO_description	Pathway	Pathway_name
-25.8365	-12.2192	-28.8331	3.67544e-39	1.26211e-35	77.9834	ko:K00170	K00170	Up in Control	Yes	porB; pyruvate ferredoxin oxidoreductase beta subunit [EC:1.2.7.1]	map00010	Glycolysis / Gluconeogenesis
-25.8365	-12.2192	-28.8331	3.67544e-39	1.26211e-35	77.9834	ko:K00170	K00170	Up in Control	Yes	porB; pyruvate ferredoxin oxidoreductase beta subunit [EC:1.2.7.1]	ko00010
-25.8365	-12.2192	-28.8331	3.67544e-39	1.26211e-35	77.9834	ko:K00170	K00170	Up in Control	Yes	porB; pyruvate ferredoxin oxidoreductase beta subunit [EC:1.2.7.1]	map00020	Citrate cycle (TCA cycle)
-25.8365	-12.2192	-28.8331	3.67544e-39	1.26211e-35	77.9834	ko:K00170	K00170	Up in Control	Yes	porB; pyruvate ferredoxin oxidoreductase beta subunit [EC:1.2.7.1]	ko00020
-25.8365	-12.2192	-28.8331	3.67544e-39	1.26211e-35	77.9834	ko:K00170	K00170	Up in Control	Yes	porB; pyruvate ferredoxin oxidoreductase beta subunit [EC:1.2.7.1]	map00620	Pyruvate metabolism
-25.8365	-12.2192	-28.8331	3.67544e-39	1.26211e-35	77.9834	ko:K00170	K00170	Up in Control	Yes	porB; pyruvate ferredoxin oxidoreductase beta subunit [EC:1.2.7.1]	ko00620
-25.8365	-12.2192	-28.8331	3.67544e-39	1.26211e-35	77.9834	ko:K00170	K00170	Up in Control	Yes	porB; pyruvate ferredoxin oxidoreductase beta subunit [EC:1.2.7.1]	map00633	Nitrotoluene degradation
-25.8365	-12.2192	-28.8331	3.67544e-39	1.26211e-35	77.9834	ko:K00170	K00170	Up in Control	Yes	porB; pyruvate ferredoxin oxidoreductase beta subunit [EC:1.2.7.1]	ko00633
-25.8365	-12.2192	-28.8331	3.67544e-39	1.26211e-35	77.9834	ko:K00170	K00170	Up in Control	Yes	porB; pyruvate ferredoxin oxidoreductase beta subunit [EC:1.2.7.1]	map00640	Propanoate metabolism
-25.8365	-12.2192	-28.8331	3.67544e-39	1.26211e-35	77.9834	ko:K00170	K00170	Up in Control	Yes	porB; pyruvate ferredoxin oxidoreductase beta subunit [EC:1.2.7.1]	ko00640
-25.8365	-12.2192	-28.8331	3.67544e-39	1.26211e-35	77.9834	ko:K00170	K00170	Up in Control	Yes	porB; pyruvate ferredoxin oxidoreductase beta subunit [EC:1.2.7.1]	map00650	Butanoate metabolism
-25.8365	-12.2192	-28.8331	3.67544e-39	1.26211e-35	77.9834	ko:K00170	K00170	Up in Control	Yes	porB; pyruvate ferredoxin oxidoreductase beta subunit [EC:1.2.7.1]	ko00650
-25.8365	-12.2192	-28.8331	3.67544e-39	1.26211e-35	77.9834	ko:K00170	K00170	Up in Control	Yes	porB; pyruvate ferredoxin oxidoreductase beta subunit [EC:1.2.7.1]	map00680	Methane metabolism
-25.8365	-12.2192	-28.8331	3.67544e-39	1.26211e-35	77.9834	ko:K00170	K00170	Up in Control	Yes	porB; pyruvate ferredoxin oxidoreductase beta subunit [EC:1.2.7.1]	ko00680
-25.8365	-12.2192	-28.8331	3.67544e-39	1.26211e-35	77.9834	ko:K00170	K00170	Up in Control	Yes	porB; pyruvate ferredoxin oxidoreductase beta subunit [EC:1.2.7.1]	map00720	Other carbon fixation pathways
-25.8365	-12.2192	-28.8331	3.67544e-39	1.26211e-35	77.9834	ko:K00170	K00170	Up in Control	Yes	porB; pyruvate ferredoxin oxidoreductase beta subunit [EC:1.2.7.1]	ko00720
-25.8365	-12.2192	-28.8331	3.67544e-39	1.26211e-35	77.9834	ko:K00170	K00170	Up in Control	Yes	porB; pyruvate ferredoxin oxidoreductase beta subunit [EC:1.2.7.1]	map01100	Metabolic pathways
-25.8365	-12.2192	-28.8331	3.67544e-39	1.26211e-35	77.9834	ko:K00170	K00170	Up in Control	Yes	porB; pyruvate ferredoxin oxidoreductase beta subunit [EC:1.2.7.1]	ko01100
-25.8365	-12.2192	-28.8331	3.67544e-39	1.26211e-35	77.9834	ko:K00170	K00170	Up in Control	Yes	porB; pyruvate ferredoxin oxidoreductase beta subunit [EC:1.2.7.1]	map01110	Biosynthesis of secondary metabolites
-25.8365	-12.2192	-28.8331	3.67544e-39	1.26211e-35	77.9834	ko:K00170	K00170	Up in Control	Yes	porB; pyruvate ferredoxin oxidoreductase beta subunit [EC:1.2.7.1]	ko01110
-25.8365	-12.2192	-28.8331	3.67544e-39	1.26211e-35	77.9834	ko:K00170	K00170	Up in Control	Yes	porB; pyruvate ferredoxin oxidoreductase beta subunit [EC:1.2.7.1]	map01120	Microbial metabolism in diverse environments
-25.8365	-12.2192	-28.8331	3.67544e-39	1.26211e-35	77.9834	ko:K00170	K00170	Up in Control	Yes	porB; pyruvate ferredoxin oxidoreductase beta subunit [EC:1.2.7.1]	ko01120
-25.8365	-12.2192	-28.8331	3.67544e-39	1.26211e-35	77.9834	ko:K00170	K00170	Up in Control	Yes	porB; pyruvate ferredoxin oxidoreductase beta subunit [EC:1.2.7.1]	map01200	Carbon metabolism
-25.8365	-12.2192	-28.8331	3.67544e-39	1.26211e-35	77.9834	ko:K00170	K00170	Up in Control	Yes	porB; pyruvate ferredoxin oxidoreductase beta subunit [EC:1.2.7.1]	ko01200
-25.8365	-12.2192	-28.8331	3.67544e-39	1.26211e-35	77.9834	ko:K00170	K00170	Up in Control	Yes	porB; pyruvate ferredoxin oxidoreductase beta subunit [EC:1.2.7.1]	map01210	2-Oxocarboxylic acid metabolism
-25.8365	-12.2192	-28.8331	3.67544e-39	1.26211e-35	77.9834	ko:K00170	K00170	Up in Control	Yes	porB; pyruvate ferredoxin oxidoreductase beta subunit [EC:1.2.7.1]	ko01210
-25.8351	-12.2196	-28.8329	3.67642e-39	1.26211e-35	77.9832	ko:K00172	K00172	Up in Control	Yes	porC, porG; pyruvate ferredoxin oxidoreductase gamma subunit [EC:1.2.7.1]	map00010	Glycolysis / Gluconeogenesis
-25.8351	-12.2196	-28.8329	3.67642e-39	1.26211e-35	77.9832	ko:K00172	K00172	Up in Control	Yes	porC, porG; pyruvate ferredoxin oxidoreductase gamma subunit [EC:1.2.7.1]	ko00010
-25.8351	-12.2196	-28.8329	3.67642e-39	1.26211e-35	77.9832	ko:K00172	K00172	Up in Control	Yes	porC, porG; pyruvate ferredoxin oxidoreductase gamma subunit [EC:1.2.7.1]	map00020	Citrate cycle (TCA cycle)
-25.8351	-12.2196	-28.8329	3.67642e-39	1.26211e-35	77.9832	ko:K00172	K00172	Up in Control	Yes	porC, porG; pyruvate ferredoxin oxidoreductase gamma subunit [EC:1.2.7.1]	ko00020
-25.8351	-12.2196	-28.8329	3.67642e-39	1.26211e-35	77.9832	ko:K00172	K00172	Up in Control	Yes	porC, porG; pyruvate ferredoxin oxidoreductase gamma subunit [EC:1.2.7.1]	map00620	Pyruvate metabolism
-25.8351	-12.2196	-28.8329	3.67642e-39	1.26211e-35	77.9832	ko:K00172	K00172	Up in Control	Yes	porC, porG; pyruvate ferredoxin oxidoreductase gamma subunit [EC:1.2.7.1]	ko00620
-25.8351	-12.2196	-28.8329	3.67642e-39	1.26211e-35	77.9832	ko:K00172	K00172	Up in Control	Yes	porC, porG; pyruvate ferredoxin oxidoreductase gamma subunit [EC:1.2.7.1]	map00633	Nitrotoluene degradation
-25.8351	-12.2196	-28.8329	3.67642e-39	1.26211e-35	77.9832	ko:K00172	K00172	Up in Control	Yes	porC, porG; pyruvate ferredoxin oxidoreductase gamma subunit [EC:1.2.7.1]	ko00633
-25.8351	-12.2196	-28.8329	3.67642e-39	1.26211e-35	77.9832	ko:K00172	K00172	Up in Control	Yes	porC, porG; pyruvate ferredoxin oxidoreductase gamma subunit [EC:1.2.7.1]	map00640	Propanoate metabolism
-25.8351	-12.2196	-28.8329	3.67642e-39	1.26211e-35	77.9832	ko:K00172	K00172	Up in Control	Yes	porC, porG; pyruvate ferredoxin oxidoreductase gamma subunit [EC:1.2.7.1]	ko00640
-25.8351	-12.2196	-28.8329	3.67642e-39	1.26211e-35	77.9832	ko:K00172	K00172	Up in Control	Yes	porC, porG; pyruvate ferredoxin oxidoreductase gamma subunit [EC:1.2.7.1]	map00650	Butanoate metabolism
-25.8351	-12.2196	-28.8329	3.67642e-39	1.26211e-35	77.9832	ko:K00172	K00172	Up in Control	Yes	porC, porG; pyruvate ferredoxin oxidoreductase gamma subunit [EC:1.2.7.1]	ko00650
-25.8351	-12.2196	-28.8329	3.67642e-39	1.26211e-35	77.9832	ko:K00172	K00172	Up in Control	Yes	porC, porG; pyruvate ferredoxin oxidoreductase gamma subunit [EC:1.2.7.1]	map00680	Methane metabolism
-25.8351	-12.2196	-28.8329	3.67642e-39	1.26211e-35	77.9832	ko:K00172	K00172	Up in Control	Yes	porC, porG; pyruvate ferredoxin oxidoreductase gamma subunit [EC:1.2.7.1]	ko00680
-25.8351	-12.2196	-28.8329	3.67642e-39	1.26211e-35	77.9832	ko:K00172	K00172	Up in Control	Yes	porC, porG; pyruvate ferredoxin oxidoreductase gamma subunit [EC:1.2.7.1]	map00720	Other carbon fixation pathways
-25.8351	-12.2196	-28.8329	3.67642e-39	1.26211e-35	77.9832	ko:K00172	K00172	Up in Control	Yes	porC, porG; pyruvate ferredoxin oxidoreductase gamma subunit [EC:1.2.7.1]	ko00720
-25.8351	-12.2196	-28.8329	3.67642e-39	1.26211e-35	77.9832	ko:K00172	K00172	Up in Control	Yes	porC, porG; pyruvate ferredoxin oxidoreductase gamma subunit [EC:1.2.7.1]	map01100	Metabolic pathways
-25.8351	-12.2196	-28.8329	3.67642e-39	1.26211e-35	77.9832	ko:K00172	K00172	Up in Control	Yes	porC, porG; pyruvate ferredoxin oxidoreductase gamma subunit [EC:1.2.7.1]	ko01100
-25.8351	-12.2196	-28.8329	3.67642e-39	1.26211e-35	77.9832	ko:K00172	K00172	Up in Control	Yes	porC, porG; pyruvate ferredoxin oxidoreductase gamma subunit [EC:1.2.7.1]	map01110	Biosynthesis of secondary metabolites
-25.8351	-12.2196	-28.8329	3.67642e-39	1.26211e-35	77.9832	ko:K00172	K00172	Up in Control	Yes	porC, porG; pyruvate ferredoxin oxidoreductase gamma subunit [EC:1.2.7.1]	ko01110
-25.8351	-12.2196	-28.8329	3.67642e-39	1.26211e-35	77.9832	ko:K00172	K00172	Up in Control	Yes	porC, porG; pyruvate ferredoxin oxidoreductase gamma subunit [EC:1.2.7.1]	map01120	Microbial metabolism in diverse environments
-25.8351	-12.2196	-28.8329	3.67642e-39	1.26211e-35	77.9832	ko:K00172	K00172	Up in Control	Yes	porC, porG; pyruvate ferredoxin oxidoreductase gamma subunit [EC:1.2.7.1]	ko01120
-25.8351	-12.2196	-28.8329	3.67642e-39	1.26211e-35	77.9832	ko:K00172	K00172	Up in Control	Yes	porC, porG; pyruvate ferredoxin oxidoreductase gamma subunit [EC:1.2.7.1]	map01200	Carbon metabolism
-25.8351	-12.2196	-28.8329	3.67642e-39	1.26211e-35	77.9832	ko:K00172	K00172	Up in Control	Yes	porC, porG; pyruvate ferredoxin oxidoreductase gamma subunit [EC:1.2.7.1]	ko01200
-25.8351	-12.2196	-28.8329	3.67642e-39	1.26211e-35	77.9832	ko:K00172	K00172	Up in Control	Yes	porC, porG; pyruvate ferredoxin oxidoreductase gamma subunit [EC:1.2.7.1]	map01210	2-Oxocarboxylic acid metabolism
-25.8351	-12.2196	-28.8329	3.67642e-39	1.26211e-35	77.9832	ko:K00172	K00172	Up in Control	Yes	porC, porG; pyruvate ferredoxin oxidoreductase gamma subunit [EC:1.2.7.1]	ko01210
-26.2173	-11.1482	-25.0384	1.90895e-35	2.18448e-32	69.8759	ko:K06236	K06236	Up in Control	Yes	COL1A; collagen type I alpha	map04151	PI3K-Akt signaling pathway
-26.2173	-11.1482	-25.0384	1.90895e-35	2.18448e-32	69.8759	ko:K06236	K06236	Up in Control	Yes	COL1A; collagen type I alpha	ko04151
-26.2173	-11.1482	-25.0384	1.90895e-35	2.18448e-32	69.8759	ko:K06236	K06236	Up in Control	Yes	COL1A; collagen type I alpha	map04510	Focal adhesion
-26.2173	-11.1482	-25.0384	1.90895e-35	2.18448e-32	69.8759	ko:K06236	K06236	Up in Control	Yes	COL1A; collagen type I alpha	ko04510
-26.2173	-11.1482	-25.0384	1.90895e-35	2.18448e-32	69.8759	ko:K06236	K06236	Up in Control	Yes	COL1A; collagen type I alpha	map04512	ECM-receptor interaction
-26.2173	-11.1482	-25.0384	1.90895e-35	2.18448e-32	69.8759	ko:K06236	K06236	Up in Control	Yes	COL1A; collagen type I alpha	ko04512
-26.2173	-11.1482	-25.0384	1.90895e-35	2.18448e-32	69.8759	ko:K06236	K06236	Up in Control	Yes	COL1A; collagen type I alpha	map04518	Integrin signaling
-26.2173	-11.1482	-25.0384	1.90895e-35	2.18448e-32	69.8759	ko:K06236	K06236	Up in Control	Yes	COL1A; collagen type I alpha	ko04518
-26.2173	-11.1482	-25.0384	1.90895e-35	2.18448e-32	69.8759	ko:K06236	K06236	Up in Control	Yes	COL1A; collagen type I alpha	map04611	Platelet activation
-26.2173	-11.1482	-25.0384	1.90895e-35	2.18448e-32	69.8759	ko:K06236	K06236	Up in Control	Yes	COL1A; collagen type I alpha	ko04611
-26.2173	-11.1482	-25.0384	1.90895e-35	2.18448e-32	69.8759	ko:K06236	K06236	Up in Control	Yes	COL1A; collagen type I alpha	map04820	Cytoskeleton in muscle cells
-26.2173	-11.1482	-25.0384	1.90895e-35	2.18448e-32	69.8759	ko:K06236	K06236	Up in Control	Yes	COL1A; collagen type I alpha	ko04820
-26.2173	-11.1482	-25.0384	1.90895e-35	2.18448e-32	69.8759	ko:K06236	K06236	Up in Control	Yes	COL1A; collagen type I alpha	map04926	Relaxin signaling pathway
-26.2173	-11.1482	-25.0384	1.90895e-35	2.18448e-32	69.8759	ko:K06236	K06236	Up in Control	Yes	COL1A; collagen type I alpha	ko04926
-26.2173	-11.1482	-25.0384	1.90895e-35	2.18448e-32	69.8759	ko:K06236	K06236	Up in Control	Yes	COL1A; collagen type I alpha	map04933	AGE-RAGE signaling pathway in diabetic complications
-26.2173	-11.1482	-25.0384	1.90895e-35	2.18448e-32	69.8759	ko:K06236	K06236	Up in Control	Yes	COL1A; collagen type I alpha	ko04933
-26.2173	-11.1482	-25.0384	1.90895e-35	2.18448e-32	69.8759	ko:K06236	K06236	Up in Control	Yes	COL1A; collagen type I alpha	map04974	Protein digestion and absorption
-26.2173	-11.1482	-25.0384	1.90895e-35	2.18448e-32	69.8759	ko:K06236	K06236	Up in Control	Yes	COL1A; collagen type I alpha	ko04974
-26.2173	-11.1482	-25.0384	1.90895e-35	2.18448e-32	69.8759	ko:K06236	K06236	Up in Control	Yes	COL1A; collagen type I alpha	map05146	Amoebiasis
-26.2173	-11.1482	-25.0384	1.90895e-35	2.18448e-32	69.8759	ko:K06236	K06236	Up in Control	Yes	COL1A; collagen type I alpha	ko05146
-26.2173	-11.1482	-25.0384	1.90895e-35	2.18448e-32	69.8759	ko:K06236	K06236	Up in Control	Yes	COL1A; collagen type I alpha	map05165	Human papillomavirus infection
-26.2173	-11.1482	-25.0384	1.90895e-35	2.18448e-32	69.8759	ko:K06236	K06236	Up in Control	Yes	COL1A; collagen type I alpha	ko05165
-26.2173	-11.1482	-25.0384	1.90895e-35	2.18448e-32	69.8759	ko:K06236	K06236	Up in Control	Yes	COL1A; collagen type I alpha	map05205	Proteoglycans in cancer
-26.2173	-11.1482	-25.0384	1.90895e-35	2.18448e-32	69.8759	ko:K06236	K06236	Up in Control	Yes	COL1A; collagen type I alpha	ko05205
-26.2173	-11.1482	-25.0384	1.90895e-35	2.18448e-32	69.8759	ko:K06236	K06236	Up in Control	Yes	COL1A; collagen type I alpha	map05415	Diabetic cardiomyopathy
-26.2173	-11.1482	-25.0384	1.90895e-35	2.18448e-32	69.8759	ko:K06236	K06236	Up in Control	Yes	COL1A; collagen type I alpha	ko05415
-26.2173	-11.1482	-25.0384	1.90895e-35	2.18448e-32	69.8759	ko:K06931	K06931	Up in Control	Yes	K06931; uncharacterized protein
-26.2173	-11.1482	-25.0384	1.90895e-35	2.18448e-32	69.8759	ko:K18120	K18120	Up in Control	Yes	4hbD, abfH; 4-hydroxybutyrate dehydrogenase [EC:1.1.1.61]	map00650	Butanoate metabolism
-26.2173	-11.1482	-25.0384	1.90895e-35	2.18448e-32	69.8759	ko:K18120	K18120	Up in Control	Yes	4hbD, abfH; 4-hydroxybutyrate dehydrogenase [EC:1.1.1.61]	ko00650
-26.2173	-11.1482	-25.0384	1.90895e-35	2.18448e-32	69.8759	ko:K18120	K18120	Up in Control	Yes	4hbD, abfH; 4-hydroxybutyrate dehydrogenase [EC:1.1.1.61]	map01100	Metabolic pathways
-26.2173	-11.1482	-25.0384	1.90895e-35	2.18448e-32	69.8759	ko:K18120	K18120	Up in Control	Yes	4hbD, abfH; 4-hydroxybutyrate dehydrogenase [EC:1.1.1.61]	ko01100
-26.2173	-11.1482	-25.0384	1.90895e-35	2.18448e-32	69.8759	ko:K18120	K18120	Up in Control	Yes	4hbD, abfH; 4-hydroxybutyrate dehydrogenase [EC:1.1.1.61]	map01200	Carbon metabolism
-26.2173	-11.1482	-25.0384	1.90895e-35	2.18448e-32	69.8759	ko:K18120	K18120	Up in Control	Yes	4hbD, abfH; 4-hydroxybutyrate dehydrogenase [EC:1.1.1.61]	ko01200
-26.2173	-11.1482	-25.0384	1.90895e-35	2.18448e-32	69.8759	ko:K19053	K19053	Up in Control	Yes	cslB; chondroitin B lyase [EC:4.2.2.19]
24.6293	-1.56737	21.4815	1.59905e-31	1.56844e-28	61.1874	ko:K09252	K09252	Up in NP	Yes	FAEB; feruloyl esterase [EC:3.1.1.73]
24.4934	-1.52531	20.3783	3.32398e-30	2.85281e-27	58.2448	ko:K18642	K18642	Up in NP	Yes	creS; crescentin
-25.3266	-10.5235	-18.301	1.41216e-27	1.07732e-24	52.3464	ko:K02172	K02172	Up in Control	Yes	blaR1; bla regulator protein blaR1	map01501	beta-Lactam resistance
-25.3266	-10.5235	-18.301	1.41216e-27	1.07732e-24	52.3464	ko:K02172	K02172	Up in Control	Yes	blaR1; bla regulator protein blaR1	ko01501
23.0504	-0.452532	17.805	6.41992e-27	4.40792e-24	50.865	ko:K16705	K16705	Up in NP	Yes	tuaE; teichuronic acid biosynthesis protein TuaE
-25.2604	-10.4766	-17.6351	1.08561e-26	6.77621e-24	50.3506	ko:K06320	K06320	Up in Control	Yes	cgeB; spore maturation protein CgeB
23.5926	-1.08559	17.2804	3.28448e-26	1.87927e-23	49.2658	ko:K02532	K02532	Up in NP	Yes	lacY; MFS transporter, OHS family, lactose permease
23.8325	-3.21322	14.3355	5.80643e-22	2.21316e-19	39.6444	ko:K22216	K22216	Up in NP	Yes	ilvD1; dehydratase ilvD1
23.8316	-3.2139	14.334	5.83896e-22	2.21316e-19	39.6389	ko:K03391	K03391	Up in NP	Yes	pcpB; pentachlorophenol monooxygenase [EC:1.14.13.50]	map00361	Chlorocyclohexane and chlorobenzene degradation
23.8316	-3.2139	14.334	5.83896e-22	2.21316e-19	39.6389	ko:K03391	K03391	Up in NP	Yes	pcpB; pentachlorophenol monooxygenase [EC:1.14.13.50]	ko00361
23.8316	-3.2139	14.334	5.83896e-22	2.21316e-19	39.6389	ko:K03391	K03391	Up in NP	Yes	pcpB; pentachlorophenol monooxygenase [EC:1.14.13.50]	map00364	Fluorobenzoate degradation
23.8316	-3.2139	14.334	5.83896e-22	2.21316e-19	39.6389	ko:K03391	K03391	Up in NP	Yes	pcpB; pentachlorophenol monooxygenase [EC:1.14.13.50]	ko00364
23.8316	-3.2139	14.334	5.83896e-22	2.21316e-19	39.6389	ko:K03391	K03391	Up in NP	Yes	pcpB; pentachlorophenol monooxygenase [EC:1.14.13.50]	map01100	Metabolic pathways
23.8316	-3.2139	14.334	5.83896e-22	2.21316e-19	39.6389	ko:K03391	K03391	Up in NP	Yes	pcpB; pentachlorophenol monooxygenase [EC:1.14.13.50]	ko01100
23.8316	-3.2139	14.334	5.83896e-22	2.21316e-19	39.6389	ko:K03391	K03391	Up in NP	Yes	pcpB; pentachlorophenol monooxygenase [EC:1.14.13.50]	map01120	Microbial metabolism in diverse environments
23.8316	-3.2139	14.334	5.83896e-22	2.21316e-19	39.6389	ko:K03391	K03391	Up in NP	Yes	pcpB; pentachlorophenol monooxygenase [EC:1.14.13.50]	ko01120
-24.7155	-9.32831	-14.1818	9.96652e-22	2.21316e-19	39.1112	ko:K02247	K02247	Up in Control	Yes	comGE; competence protein ComGE
-24.7142	-9.32872	-14.1811	9.99242e-22	2.21316e-19	39.1087	ko:K03930	K03930	Up in Control	Yes	estA; putative tributyrin esterase [EC:3.1.1.-]
-24.7142	-9.32872	-14.1811	9.99242e-22	2.21316e-19	39.1087	ko:K04769	K04769	Up in Control	Yes	spoVT; AbrB family transcriptional regulator, stage V sporulation protein T
-24.7142	-9.32872	-14.1811	9.99242e-22	2.21316e-19	39.1087	ko:K05554	K05554	Up in Control	Yes	actVII; aromatase [EC:4.2.1.-]	map01056	Biosynthesis of type II polyketide backbone
-24.7142	-9.32872	-14.1811	9.99242e-22	2.21316e-19	39.1087	ko:K05554	K05554	Up in Control	Yes	actVII; aromatase [EC:4.2.1.-]	ko01056
-24.7142	-9.32872	-14.1811	9.99242e-22	2.21316e-19	39.1087	ko:K05554	K05554	Up in Control	Yes	actVII; aromatase [EC:4.2.1.-]	map01100	Metabolic pathways
-24.7142	-9.32872	-14.1811	9.99242e-22	2.21316e-19	39.1087	ko:K05554	K05554	Up in Control	Yes	actVII; aromatase [EC:4.2.1.-]	ko01100
-24.7142	-9.32872	-14.1811	9.99242e-22	2.21316e-19	39.1087	ko:K05554	K05554	Up in Control	Yes	actVII; aromatase [EC:4.2.1.-]	map01110	Biosynthesis of secondary metabolites
-24.7142	-9.32872	-14.1811	9.99242e-22	2.21316e-19	39.1087	ko:K05554	K05554	Up in Control	Yes	actVII; aromatase [EC:4.2.1.-]	ko01110
-24.7142	-9.32872	-14.1811	9.99242e-22	2.21316e-19	39.1087	ko:K06384	K06384	Up in Control	Yes	spoIIM; stage II sporulation protein M
-24.7142	-9.32872	-14.1811	9.99242e-22	2.21316e-19	39.1087	ko:K06947	K06947	Up in Control	Yes	GRC3, NOL9; polynucleotide 5'-hydroxyl-kinase GRC3/NOL9 [EC:2.7.1.-]
-24.7142	-9.32872	-14.1811	9.99242e-22	2.21316e-19	39.1087	ko:K07081	K07081	Up in Control	Yes	K07081; putative periplasmic solute-binding protein
-24.7142	-9.32872	-14.1811	9.99242e-22	2.21316e-19	39.1087	ko:K07477	K07477	Up in Control	Yes	K07477; translin
-24.7142	-9.32872	-14.1811	9.99242e-22	2.21316e-19	39.1087	ko:K07643	K07643	Up in Control	Yes	basS; two-component system, OmpR family, sensor histidine kinase BasS [EC:2.7.13.3]	map01503	Cationic antimicrobial peptide (CAMP) resistance
-24.7142	-9.32872	-14.1811	9.99242e-22	2.21316e-19	39.1087	ko:K07643	K07643	Up in Control	Yes	basS; two-component system, OmpR family, sensor histidine kinase BasS [EC:2.7.13.3]	ko01503
-24.7142	-9.32872	-14.1811	9.99242e-22	2.21316e-19	39.1087	ko:K07643	K07643	Up in Control	Yes	basS; two-component system, OmpR family, sensor histidine kinase BasS [EC:2.7.13.3]	map02020	Two-component system
-24.7142	-9.32872	-14.1811	9.99242e-22	2.21316e-19	39.1087	ko:K07643	K07643	Up in Control	Yes	basS; two-component system, OmpR family, sensor histidine kinase BasS [EC:2.7.13.3]	ko02020
-24.7142	-9.32872	-14.1811	9.99242e-22	2.21316e-19	39.1087	ko:K15558	K15558	Up in Control	Yes	ophH; phthalate transport system ATP-binding protein	map02010	ABC transporters
-24.7142	-9.32872	-14.1811	9.99242e-22	2.21316e-19	39.1087	ko:K15558	K15558	Up in Control	Yes	ophH; phthalate transport system ATP-binding protein	ko02010
-24.7142	-9.32872	-14.1811	9.99242e-22	2.21316e-19	39.1087	ko:K15885	K15885	Up in Control	Yes	mtmQ; C7-C12 aromatase (ARO/CYC) [EC:4.2.1.-]	map01056	Biosynthesis of type II polyketide backbone
-24.7142	-9.32872	-14.1811	9.99242e-22	2.21316e-19	39.1087	ko:K15885	K15885	Up in Control	Yes	mtmQ; C7-C12 aromatase (ARO/CYC) [EC:4.2.1.-]	ko01056
-24.7142	-9.32872	-14.1811	9.99242e-22	2.21316e-19	39.1087	ko:K15885	K15885	Up in Control	Yes	mtmQ; C7-C12 aromatase (ARO/CYC) [EC:4.2.1.-]	map01100	Metabolic pathways
-24.7142	-9.32872	-14.1811	9.99242e-22	2.21316e-19	39.1087	ko:K15885	K15885	Up in Control	Yes	mtmQ; C7-C12 aromatase (ARO/CYC) [EC:4.2.1.-]	ko01100
-24.7142	-9.32872	-14.1811	9.99242e-22	2.21316e-19	39.1087	ko:K15885	K15885	Up in Control	Yes	mtmQ; C7-C12 aromatase (ARO/CYC) [EC:4.2.1.-]	map01110	Biosynthesis of secondary metabolites
-24.7142	-9.32872	-14.1811	9.99242e-22	2.21316e-19	39.1087	ko:K15885	K15885	Up in Control	Yes	mtmQ; C7-C12 aromatase (ARO/CYC) [EC:4.2.1.-]	ko01110
-24.7142	-9.32872	-14.1811	9.99242e-22	2.21316e-19	39.1087	ko:K16200	K16200	Up in Control	Yes	dppB1; dipeptide transport system permease protein	map02010	ABC transporters
-24.7142	-9.32872	-14.1811	9.99242e-22	2.21316e-19	39.1087	ko:K16200	K16200	Up in Control	Yes	dppB1; dipeptide transport system permease protein	ko02010
-24.7142	-9.32872	-14.1811	9.99242e-22	2.21316e-19	39.1087	ko:K17234	K17234	Up in Control	Yes	araN; arabinooligosaccharide transport system substrate-binding protein	map02010	ABC transporters
-24.7142	-9.32872	-14.1811	9.99242e-22	2.21316e-19	39.1087	ko:K17234	K17234	Up in Control	Yes	araN; arabinooligosaccharide transport system substrate-binding protein	ko02010
-24.7142	-9.32872	-14.1811	9.99242e-22	2.21316e-19	39.1087	ko:K18056	K18056	Up in Control	Yes	pntH, ptlH; 1-deoxypentalenic acid 11beta-hydroxylase [EC:1.14.11.35]	map00998	Biosynthesis of various antibiotics
-24.7142	-9.32872	-14.1811	9.99242e-22	2.21316e-19	39.1087	ko:K18056	K18056	Up in Control	Yes	pntH, ptlH; 1-deoxypentalenic acid 11beta-hydroxylase [EC:1.14.11.35]	ko00998
-24.7142	-9.32872	-14.1811	9.99242e-22	2.21316e-19	39.1087	ko:K18056	K18056	Up in Control	Yes	pntH, ptlH; 1-deoxypentalenic acid 11beta-hydroxylase [EC:1.14.11.35]	map01100	Metabolic pathways
-24.7142	-9.32872	-14.1811	9.99242e-22	2.21316e-19	39.1087	ko:K18056	K18056	Up in Control	Yes	pntH, ptlH; 1-deoxypentalenic acid 11beta-hydroxylase [EC:1.14.11.35]	ko01100
-24.7142	-9.32872	-14.1811	9.99242e-22	2.21316e-19	39.1087	ko:K18056	K18056	Up in Control	Yes	pntH, ptlH; 1-deoxypentalenic acid 11beta-hydroxylase [EC:1.14.11.35]	map01110	Biosynthesis of secondary metabolites
-24.7142	-9.32872	-14.1811	9.99242e-22	2.21316e-19	39.1087	ko:K18056	K18056	Up in Control	Yes	pntH, ptlH; 1-deoxypentalenic acid 11beta-hydroxylase [EC:1.14.11.35]	ko01110
-24.7142	-9.32872	-14.1811	9.99242e-22	2.21316e-19	39.1087	ko:K18562	K18562	Up in Control	Yes	thnQ, cmmQ; 2-oxoglutarate-dependent dioxygenase [EC:1.14.20.-]	map00332	Carbapenem biosynthesis
-24.7142	-9.32872	-14.1811	9.99242e-22	2.21316e-19	39.1087	ko:K18562	K18562	Up in Control	Yes	thnQ, cmmQ; 2-oxoglutarate-dependent dioxygenase [EC:1.14.20.-]	ko00332
-24.7142	-9.32872	-14.1811	9.99242e-22	2.21316e-19	39.1087	ko:K18562	K18562	Up in Control	Yes	thnQ, cmmQ; 2-oxoglutarate-dependent dioxygenase [EC:1.14.20.-]	map01100	Metabolic pathways
-24.7142	-9.32872	-14.1811	9.99242e-22	2.21316e-19	39.1087	ko:K18562	K18562	Up in Control	Yes	thnQ, cmmQ; 2-oxoglutarate-dependent dioxygenase [EC:1.14.20.-]	ko01100
-24.7142	-9.32872	-14.1811	9.99242e-22	2.21316e-19	39.1087	ko:K18562	K18562	Up in Control	Yes	thnQ, cmmQ; 2-oxoglutarate-dependent dioxygenase [EC:1.14.20.-]	map01110	Biosynthesis of secondary metabolites
-24.7142	-9.32872	-14.1811	9.99242e-22	2.21316e-19	39.1087	ko:K18562	K18562	Up in Control	Yes	thnQ, cmmQ; 2-oxoglutarate-dependent dioxygenase [EC:1.14.20.-]	ko01110
-24.7142	-9.32872	-14.1811	9.99242e-22	2.21316e-19	39.1087	ko:K19956	K19956	Up in Control	Yes	sorE; L-sorbose 1-phosphate reductase [EC:1.1.1.-]	map00051	Fructose and mannose metabolism
-24.7142	-9.32872	-14.1811	9.99242e-22	2.21316e-19	39.1087	ko:K19956	K19956	Up in Control	Yes	sorE; L-sorbose 1-phosphate reductase [EC:1.1.1.-]	ko00051
-24.7142	-9.32872	-14.1811	9.99242e-22	2.21316e-19	39.1087	ko:K19956	K19956	Up in Control	Yes	sorE; L-sorbose 1-phosphate reductase [EC:1.1.1.-]	map01100	Metabolic pathways
-24.7142	-9.32872	-14.1811	9.99242e-22	2.21316e-19	39.1087	ko:K19956	K19956	Up in Control	Yes	sorE; L-sorbose 1-phosphate reductase [EC:1.1.1.-]	ko01100
-24.7142	-9.32872	-14.1811	9.99242e-22	2.21316e-19	39.1087	ko:K21900	K21900	Up in Control	Yes	cysL; LysR family transcriptional regulator, transcriptional activator of the cysJI operon
-25.5652	-8.92573	-14.0269	1.72373e-21	3.69849e-19	38.5704	ko:K02103	K02103	Up in Control	Yes	araR; GntR family transcriptional regulator, arabinose operon transcriptional repressor
-25.7381	-8.48575	-13.7061	5.40982e-21	1.12557e-18	37.4409	ko:K14818	K14818	Up in Control	Yes	SQT1; ribosome assembly protein SQT1
-23.9687	-9.81418	-13.6397	6.86463e-21	1.34665e-18	37.2056	ko:K18767	K18767	Up in Control	Yes	blaCTX-M; beta-lactamase class A CTX-M [EC:3.5.2.6]	map01501	beta-Lactam resistance
-23.9687	-9.81418	-13.6397	6.86463e-21	1.34665e-18	37.2056	ko:K18767	K18767	Up in Control	Yes	blaCTX-M; beta-lactamase class A CTX-M [EC:3.5.2.6]	ko01501
-23.9687	-9.81418	-13.6397	6.86463e-21	1.34665e-18	37.2056	ko:K18768	K18768	Up in Control	Yes	blaKPC; beta-lactamase class A KPC [EC:3.5.2.6]	map01501	beta-Lactam resistance
-23.9687	-9.81418	-13.6397	6.86463e-21	1.34665e-18	37.2056	ko:K18768	K18768	Up in Control	Yes	blaKPC; beta-lactamase class A KPC [EC:3.5.2.6]	ko01501
-24.2814	-9.02509	-13.3013	2.33413e-20	4.00654e-18	35.9962	ko:K05830	K05830	Up in Control	Yes	lysJ, argD; [amino-group carrier protein]-gamma-(L-lysyl/L-ornithyl)-L-glutamate aminotransferase [EC:2.6.1.118 2.6.1.124]	map00220	Arginine biosynthesis
-24.2814	-9.02509	-13.3013	2.33413e-20	4.00654e-18	35.9962	ko:K05830	K05830	Up in Control	Yes	lysJ, argD; [amino-group carrier protein]-gamma-(L-lysyl/L-ornithyl)-L-glutamate aminotransferase [EC:2.6.1.118 2.6.1.124]	ko00220
-24.2814	-9.02509	-13.3013	2.33413e-20	4.00654e-18	35.9962	ko:K05830	K05830	Up in Control	Yes	lysJ, argD; [amino-group carrier protein]-gamma-(L-lysyl/L-ornithyl)-L-glutamate aminotransferase [EC:2.6.1.118 2.6.1.124]	map00300	Lysine biosynthesis
-24.2814	-9.02509	-13.3013	2.33413e-20	4.00654e-18	35.9962	ko:K05830	K05830	Up in Control	Yes	lysJ, argD; [amino-group carrier protein]-gamma-(L-lysyl/L-ornithyl)-L-glutamate aminotransferase [EC:2.6.1.118 2.6.1.124]	ko00300
-24.2814	-9.02509	-13.3013	2.33413e-20	4.00654e-18	35.9962	ko:K05830	K05830	Up in Control	Yes	lysJ, argD; [amino-group carrier protein]-gamma-(L-lysyl/L-ornithyl)-L-glutamate aminotransferase [EC:2.6.1.118 2.6.1.124]	map01100	Metabolic pathways
-24.2814	-9.02509	-13.3013	2.33413e-20	4.00654e-18	35.9962	ko:K05830	K05830	Up in Control	Yes	lysJ, argD; [amino-group carrier protein]-gamma-(L-lysyl/L-ornithyl)-L-glutamate aminotransferase [EC:2.6.1.118 2.6.1.124]	ko01100
-24.2814	-9.02509	-13.3013	2.33413e-20	4.00654e-18	35.9962	ko:K05830	K05830	Up in Control	Yes	lysJ, argD; [amino-group carrier protein]-gamma-(L-lysyl/L-ornithyl)-L-glutamate aminotransferase [EC:2.6.1.118 2.6.1.124]	map01110	Biosynthesis of secondary metabolites
-24.2814	-9.02509	-13.3013	2.33413e-20	4.00654e-18	35.9962	ko:K05830	K05830	Up in Control	Yes	lysJ, argD; [amino-group carrier protein]-gamma-(L-lysyl/L-ornithyl)-L-glutamate aminotransferase [EC:2.6.1.118 2.6.1.124]	ko01110
-24.2814	-9.02509	-13.3013	2.33413e-20	4.00654e-18	35.9962	ko:K05830	K05830	Up in Control	Yes	lysJ, argD; [amino-group carrier protein]-gamma-(L-lysyl/L-ornithyl)-L-glutamate aminotransferase [EC:2.6.1.118 2.6.1.124]	map01210	2-Oxocarboxylic acid metabolism
-24.2814	-9.02509	-13.3013	2.33413e-20	4.00654e-18	35.9962	ko:K05830	K05830	Up in Control	Yes	lysJ, argD; [amino-group carrier protein]-gamma-(L-lysyl/L-ornithyl)-L-glutamate aminotransferase [EC:2.6.1.118 2.6.1.124]	ko01210
-24.2814	-9.02509	-13.3013	2.33413e-20	4.00654e-18	35.9962	ko:K05830	K05830	Up in Control	Yes	lysJ, argD; [amino-group carrier protein]-gamma-(L-lysyl/L-ornithyl)-L-glutamate aminotransferase [EC:2.6.1.118 2.6.1.124]	map01230	Biosynthesis of amino acids
-24.2814	-9.02509	-13.3013	2.33413e-20	4.00654e-18	35.9962	ko:K05830	K05830	Up in Control	Yes	lysJ, argD; [amino-group carrier protein]-gamma-(L-lysyl/L-ornithyl)-L-glutamate aminotransferase [EC:2.6.1.118 2.6.1.124]	ko01230
-24.2814	-9.02509	-13.3013	2.33413e-20	4.00654e-18	35.9962	ko:K07099	K07099	Up in Control	Yes	K07099; uncharacterized protein
-24.2814	-9.02509	-13.3013	2.33413e-20	4.00654e-18	35.9962	ko:K09163	K09163	Up in Control	Yes	K09163; uncharacterized protein
-24.2814	-9.02509	-13.3013	2.33413e-20	4.00654e-18	35.9962	ko:K09251	K09251	Up in Control	Yes	patA; putrescine aminotransferase [EC:2.6.1.82]	map00310	Lysine degradation
-24.2814	-9.02509	-13.3013	2.33413e-20	4.00654e-18	35.9962	ko:K09251	K09251	Up in Control	Yes	patA; putrescine aminotransferase [EC:2.6.1.82]	ko00310
-24.2814	-9.02509	-13.3013	2.33413e-20	4.00654e-18	35.9962	ko:K09251	K09251	Up in Control	Yes	patA; putrescine aminotransferase [EC:2.6.1.82]	map00330	Arginine and proline metabolism
-24.2814	-9.02509	-13.3013	2.33413e-20	4.00654e-18	35.9962	ko:K09251	K09251	Up in Control	Yes	patA; putrescine aminotransferase [EC:2.6.1.82]	ko00330
-24.2814	-9.02509	-13.3013	2.33413e-20	4.00654e-18	35.9962	ko:K09251	K09251	Up in Control	Yes	patA; putrescine aminotransferase [EC:2.6.1.82]	map01100	Metabolic pathways
-24.2814	-9.02509	-13.3013	2.33413e-20	4.00654e-18	35.9962	ko:K09251	K09251	Up in Control	Yes	patA; putrescine aminotransferase [EC:2.6.1.82]	ko01100
-24.2814	-9.02509	-13.3013	2.33413e-20	4.00654e-18	35.9962	ko:K09251	K09251	Up in Control	Yes	patA; putrescine aminotransferase [EC:2.6.1.82]	map01120	Microbial metabolism in diverse environments
-24.2814	-9.02509	-13.3013	2.33413e-20	4.00654e-18	35.9962	ko:K09251	K09251	Up in Control	Yes	patA; putrescine aminotransferase [EC:2.6.1.82]	ko01120
-24.2814	-9.02509	-13.3013	2.33413e-20	4.00654e-18	35.9962	ko:K19243	K19243	Up in Control	Yes	azf; NAD+ dependent glucose-6-phosphate dehydrogenase [EC:1.1.1.388]	map00030	Pentose phosphate pathway
-24.2814	-9.02509	-13.3013	2.33413e-20	4.00654e-18	35.9962	ko:K19243	K19243	Up in Control	Yes	azf; NAD+ dependent glucose-6-phosphate dehydrogenase [EC:1.1.1.388]	ko00030
-24.2814	-9.02509	-13.3013	2.33413e-20	4.00654e-18	35.9962	ko:K19243	K19243	Up in Control	Yes	azf; NAD+ dependent glucose-6-phosphate dehydrogenase [EC:1.1.1.388]	map01100	Metabolic pathways
-24.2814	-9.02509	-13.3013	2.33413e-20	4.00654e-18	35.9962	ko:K19243	K19243	Up in Control	Yes	azf; NAD+ dependent glucose-6-phosphate dehydrogenase [EC:1.1.1.388]	ko01100
-24.2814	-9.02509	-13.3013	2.33413e-20	4.00654e-18	35.9962	ko:K19243	K19243	Up in Control	Yes	azf; NAD+ dependent glucose-6-phosphate dehydrogenase [EC:1.1.1.388]	map01110	Biosynthesis of secondary metabolites
-24.2814	-9.02509	-13.3013	2.33413e-20	4.00654e-18	35.9962	ko:K19243	K19243	Up in Control	Yes	azf; NAD+ dependent glucose-6-phosphate dehydrogenase [EC:1.1.1.388]	ko01110
-24.2814	-9.02509	-13.3013	2.33413e-20	4.00654e-18	35.9962	ko:K19243	K19243	Up in Control	Yes	azf; NAD+ dependent glucose-6-phosphate dehydrogenase [EC:1.1.1.388]	map01120	Microbial metabolism in diverse environments
-24.2814	-9.02509	-13.3013	2.33413e-20	4.00654e-18	35.9962	ko:K19243	K19243	Up in Control	Yes	azf; NAD+ dependent glucose-6-phosphate dehydrogenase [EC:1.1.1.388]	ko01120
-24.2814	-9.02509	-13.3013	2.33413e-20	4.00654e-18	35.9962	ko:K19243	K19243	Up in Control	Yes	azf; NAD+ dependent glucose-6-phosphate dehydrogenase [EC:1.1.1.388]	map01200	Carbon metabolism
-24.2814	-9.02509	-13.3013	2.33413e-20	4.00654e-18	35.9962	ko:K19243	K19243	Up in Control	Yes	azf; NAD+ dependent glucose-6-phosphate dehydrogenase [EC:1.1.1.388]	ko01200
-24.2743	-9.01374	-13.2423	2.89364e-20	4.73041e-18	35.7838	ko:K12296	K12296	Up in Control	Yes	comX1_2; competence protein ComX	map02020	Two-component system
-24.2743	-9.01374	-13.2423	2.89364e-20	4.73041e-18	35.7838	ko:K12296	K12296	Up in Control	Yes	comX1_2; competence protein ComX	ko02020
-24.2743	-9.01374	-13.2423	2.89364e-20	4.73041e-18	35.7838	ko:K12296	K12296	Up in Control	Yes	comX1_2; competence protein ComX	map02024	Quorum sensing
-24.2743	-9.01374	-13.2423	2.89364e-20	4.73041e-18	35.7838	ko:K12296	K12296	Up in Control	Yes	comX1_2; competence protein ComX	ko02024
-24.2743	-9.01374	-13.2423	2.89364e-20	4.73041e-18	35.7838	ko:K18908	K18908	Up in Control	Yes	mepA; MATE family, multidrug efflux pump
-24.2571	-9.00737	-13.2017	3.35491e-20	5.35693e-18	35.6376	ko:K06019	K06019	Up in Control	Yes	ppaX; pyrophosphatase PpaX [EC:3.6.1.1]	map00190	Oxidative phosphorylation
-24.2571	-9.00737	-13.2017	3.35491e-20	5.35693e-18	35.6376	ko:K06019	K06019	Up in Control	Yes	ppaX; pyrophosphatase PpaX [EC:3.6.1.1]	ko00190
-25.1074	-8.60459	-13.1349	4.28218e-20	6.68215e-18	35.3964	ko:K18565	K18565	Up in Control	Yes	thnG, cmmG; 2-oxoglutarate-dependent dioxygenase [EC:1.14.20.-]	map00332	Carbapenem biosynthesis
-25.1074	-8.60459	-13.1349	4.28218e-20	6.68215e-18	35.3964	ko:K18565	K18565	Up in Control	Yes	thnG, cmmG; 2-oxoglutarate-dependent dioxygenase [EC:1.14.20.-]	ko00332
-25.1074	-8.60459	-13.1349	4.28218e-20	6.68215e-18	35.3964	ko:K18565	K18565	Up in Control	Yes	thnG, cmmG; 2-oxoglutarate-dependent dioxygenase [EC:1.14.20.-]	map01110	Biosynthesis of secondary metabolites
-25.1074	-8.60459	-13.1349	4.28218e-20	6.68215e-18	35.3964	ko:K18565	K18565	Up in Control	Yes	thnG, cmmG; 2-oxoglutarate-dependent dioxygenase [EC:1.14.20.-]	ko01110
-24.2402	-8.9837	-13.0853	5.13516e-20	7.83512e-18	35.2168	ko:K16924	K16924	Up in Control	Yes	mtsT; energy-coupling factor transport system substrate-specific component
-24.2138	-8.97772	-13.0227	6.46315e-20	9.24499e-18	34.9893	ko:K08384	K08384	Up in Control	Yes	spoVD; stage V sporulation protein D (sporulation-specific penicillin-binding protein)	map00550	Peptidoglycan biosynthesis
-24.2138	-8.97772	-13.0227	6.46315e-20	9.24499e-18	34.9893	ko:K08384	K08384	Up in Control	Yes	spoVD; stage V sporulation protein D (sporulation-specific penicillin-binding protein)	ko00550
-24.2138	-8.97772	-13.0227	6.46315e-20	9.24499e-18	34.9893	ko:K08384	K08384	Up in Control	Yes	spoVD; stage V sporulation protein D (sporulation-specific penicillin-binding protein)	map01100	Metabolic pathways
-24.2138	-8.97772	-13.0227	6.46315e-20	9.24499e-18	34.9893	ko:K08384	K08384	Up in Control	Yes	spoVD; stage V sporulation protein D (sporulation-specific penicillin-binding protein)	ko01100
-24.2138	-8.97772	-13.0227	6.46315e-20	9.24499e-18	34.9893	ko:K14681	K14681	Up in Control	Yes	argHA; argininosuccinate lyase / amino-acid N-acetyltransferase [EC:4.3.2.1 2.3.1.1]	map00220	Arginine biosynthesis
-24.2138	-8.97772	-13.0227	6.46315e-20	9.24499e-18	34.9893	ko:K14681	K14681	Up in Control	Yes	argHA; argininosuccinate lyase / amino-acid N-acetyltransferase [EC:4.3.2.1 2.3.1.1]	ko00220
-24.2138	-8.97772	-13.0227	6.46315e-20	9.24499e-18	34.9893	ko:K14681	K14681	Up in Control	Yes	argHA; argininosuccinate lyase / amino-acid N-acetyltransferase [EC:4.3.2.1 2.3.1.1]	map00250	Alanine, aspartate and glutamate metabolism
-24.2138	-8.97772	-13.0227	6.46315e-20	9.24499e-18	34.9893	ko:K14681	K14681	Up in Control	Yes	argHA; argininosuccinate lyase / amino-acid N-acetyltransferase [EC:4.3.2.1 2.3.1.1]	ko00250
-24.2138	-8.97772	-13.0227	6.46315e-20	9.24499e-18	34.9893	ko:K14681	K14681	Up in Control	Yes	argHA; argininosuccinate lyase / amino-acid N-acetyltransferase [EC:4.3.2.1 2.3.1.1]	map01100	Metabolic pathways
-24.2138	-8.97772	-13.0227	6.46315e-20	9.24499e-18	34.9893	ko:K14681	K14681	Up in Control	Yes	argHA; argininosuccinate lyase / amino-acid N-acetyltransferase [EC:4.3.2.1 2.3.1.1]	ko01100
-24.2138	-8.97772	-13.0227	6.46315e-20	9.24499e-18	34.9893	ko:K14681	K14681	Up in Control	Yes	argHA; argininosuccinate lyase / amino-acid N-acetyltransferase [EC:4.3.2.1 2.3.1.1]	map01110	Biosynthesis of secondary metabolites
-24.2138	-8.97772	-13.0227	6.46315e-20	9.24499e-18	34.9893	ko:K14681	K14681	Up in Control	Yes	argHA; argininosuccinate lyase / amino-acid N-acetyltransferase [EC:4.3.2.1 2.3.1.1]	ko01110
-24.2138	-8.97772	-13.0227	6.46315e-20	9.24499e-18	34.9893	ko:K14681	K14681	Up in Control	Yes	argHA; argininosuccinate lyase / amino-acid N-acetyltransferase [EC:4.3.2.1 2.3.1.1]	map01210	2-Oxocarboxylic acid metabolism
-24.2138	-8.97772	-13.0227	6.46315e-20	9.24499e-18	34.9893	ko:K14681	K14681	Up in Control	Yes	argHA; argininosuccinate lyase / amino-acid N-acetyltransferase [EC:4.3.2.1 2.3.1.1]	ko01210
-24.2138	-8.97772	-13.0227	6.46315e-20	9.24499e-18	34.9893	ko:K14681	K14681	Up in Control	Yes	argHA; argininosuccinate lyase / amino-acid N-acetyltransferase [EC:4.3.2.1 2.3.1.1]	map01230	Biosynthesis of amino acids
-24.2138	-8.97772	-13.0227	6.46315e-20	9.24499e-18	34.9893	ko:K14681	K14681	Up in Control	Yes	argHA; argininosuccinate lyase / amino-acid N-acetyltransferase [EC:4.3.2.1 2.3.1.1]	ko01230
-24.2138	-8.97772	-13.0227	6.46315e-20	9.24499e-18	34.9893	ko:K21163	K21163	Up in Control	Yes	sgcE5, ncsE5, kedE5; enediyne biosynthesis protein E5	map01059	Biosynthesis of enediyne antibiotics
-24.2138	-8.97772	-13.0227	6.46315e-20	9.24499e-18	34.9893	ko:K21163	K21163	Up in Control	Yes	sgcE5, ncsE5, kedE5; enediyne biosynthesis protein E5	ko01059
-24.2138	-8.97772	-13.0227	6.46315e-20	9.24499e-18	34.9893	ko:K21163	K21163	Up in Control	Yes	sgcE5, ncsE5, kedE5; enediyne biosynthesis protein E5	map01100	Metabolic pathways
-24.2138	-8.97772	-13.0227	6.46315e-20	9.24499e-18	34.9893	ko:K21163	K21163	Up in Control	Yes	sgcE5, ncsE5, kedE5; enediyne biosynthesis protein E5	ko01100
-24.2138	-8.97772	-13.0227	6.46315e-20	9.24499e-18	34.9893	ko:K21163	K21163	Up in Control	Yes	sgcE5, ncsE5, kedE5; enediyne biosynthesis protein E5	map01110	Biosynthesis of secondary metabolites
-24.2138	-8.97772	-13.0227	6.46315e-20	9.24499e-18	34.9893	ko:K21163	K21163	Up in Control	Yes	sgcE5, ncsE5, kedE5; enediyne biosynthesis protein E5	ko01110
-24.207	-8.97292	-12.993	7.20801e-20	1.01e-17	34.8815	ko:K13818	K13818	Up in Control	Yes	mobAB; molybdopterin-guanine dinucleotide biosynthesis protein [EC:2.7.7.77]	map00790	Folate biosynthesis
-24.207	-8.97292	-12.993	7.20801e-20	1.01e-17	34.8815	ko:K13818	K13818	Up in Control	Yes	mobAB; molybdopterin-guanine dinucleotide biosynthesis protein [EC:2.7.7.77]	ko00790
-24.207	-8.97292	-12.993	7.20801e-20	1.01e-17	34.8815	ko:K13818	K13818	Up in Control	Yes	mobAB; molybdopterin-guanine dinucleotide biosynthesis protein [EC:2.7.7.77]	map01100	Metabolic pathways
-24.207	-8.97292	-12.993	7.20801e-20	1.01e-17	34.8815	ko:K13818	K13818	Up in Control	Yes	mobAB; molybdopterin-guanine dinucleotide biosynthesis protein [EC:2.7.7.77]	ko01100
-24.158	-8.93855	-12.7741	1.61656e-19	2.21986e-17	34.0826	ko:K20207	K20207	Up in Control	Yes	gpx; hydroperoxy fatty acid reductase [EC:1.11.1.22]
-23.8502	-8.71625	-12.5326	3.97055e-19	5.34545e-17	33.1936	ko:K11693	K11693	Up in Control	Yes	femX, fmhB; peptidoglycan pentaglycine glycine transferase (the first glycine) [EC:2.3.2.16]	map00550	Peptidoglycan biosynthesis
-23.8502	-8.71625	-12.5326	3.97055e-19	5.34545e-17	33.1936	ko:K11693	K11693	Up in Control	Yes	femX, fmhB; peptidoglycan pentaglycine glycine transferase (the first glycine) [EC:2.3.2.16]	ko00550
-23.8502	-8.71625	-12.5326	3.97055e-19	5.34545e-17	33.1936	ko:K11693	K11693	Up in Control	Yes	femX, fmhB; peptidoglycan pentaglycine glycine transferase (the first glycine) [EC:2.3.2.16]	map01100	Metabolic pathways
-23.8502	-8.71625	-12.5326	3.97055e-19	5.34545e-17	33.1936	ko:K11693	K11693	Up in Control	Yes	femX, fmhB; peptidoglycan pentaglycine glycine transferase (the first glycine) [EC:2.3.2.16]	ko01100
-23.778	-8.6713	-12.3047	9.32888e-19	1.23177e-16	32.3483	ko:K08153	K08153	Up in Control	Yes	blt; MFS transporter, DHA1 family, multidrug resistance protein
-24.071	-9.04413	-11.8013	6.30078e-18	8.16248e-16	30.4572	ko:K19955	K19955	Up in Control	Yes	adh2; alcohol dehydrogenase [EC:1.1.1.-]
20.4052	0.168436	11.7335	8.16719e-18	1.03844e-15	30.2003	ko:K18096	K18096	Up in NP	Yes	bjaI, rpaI, braI, rhiI; acyl-homoserine lactone synthase [EC:2.3.1.228 2.3.1.229 2.3.1.-]	map02024	Quorum sensing
20.4052	0.168436	11.7335	8.16719e-18	1.03844e-15	30.2003	ko:K18096	K18096	Up in NP	Yes	bjaI, rpaI, braI, rhiI; acyl-homoserine lactone synthase [EC:2.3.1.228 2.3.1.229 2.3.1.-]	ko02024
-23.2801	-8.32156	-11.4963	2.0338e-17	2.53892e-15	29.2967	ko:K00086	K00086	Up in Control	Yes	dhaT; 1,3-propanediol dehydrogenase [EC:1.1.1.202]	map00561	Glycerolipid metabolism
-23.2801	-8.32156	-11.4963	2.0338e-17	2.53892e-15	29.2967	ko:K00086	K00086	Up in Control	Yes	dhaT; 1,3-propanediol dehydrogenase [EC:1.1.1.202]	ko00561
-23.2801	-8.32156	-11.4963	2.0338e-17	2.53892e-15	29.2967	ko:K00086	K00086	Up in Control	Yes	dhaT; 1,3-propanediol dehydrogenase [EC:1.1.1.202]	map00640	Propanoate metabolism
-23.2801	-8.32156	-11.4963	2.0338e-17	2.53892e-15	29.2967	ko:K00086	K00086	Up in Control	Yes	dhaT; 1,3-propanediol dehydrogenase [EC:1.1.1.202]	ko00640
-23.2801	-8.32156	-11.4963	2.0338e-17	2.53892e-15	29.2967	ko:K00086	K00086	Up in Control	Yes	dhaT; 1,3-propanediol dehydrogenase [EC:1.1.1.202]	map01100	Metabolic pathways
-23.2801	-8.32156	-11.4963	2.0338e-17	2.53892e-15	29.2967	ko:K00086	K00086	Up in Control	Yes	dhaT; 1,3-propanediol dehydrogenase [EC:1.1.1.202]	ko01100
-24.0824	-7.88549	-11.417	2.76313e-17	3.3878e-15	28.9931	ko:K17076	K17076	Up in Control	Yes	lysY; putative lysine transport system ATP-binding protein	map02010	ABC transporters
-24.0824	-7.88549	-11.417	2.76313e-17	3.3878e-15	28.9931	ko:K17076	K17076	Up in Control	Yes	lysY; putative lysine transport system ATP-binding protein	ko02010
-22.9218	-8.73029	-11.2702	4.88406e-17	5.88315e-15	28.4288	ko:K07217	K07217	Up in Control	Yes	ydbD; manganese catalase [EC:1.11.1.6]
3.21744	8.74186	11.2631	5.02002e-17	5.94267e-15	28.4016	ko:K17840	K17840	Up in NP	Yes	aac2-I; aminoglycoside 2'-N-acetyltransferase I [EC:2.3.1.59]
21.5466	0.0381521	11.2087	6.20366e-17	7.21938e-15	28.1919	ko:K10533	K10533	Up in NP	Yes	E3.3.2.8; limonene-1,2-epoxide hydrolase [EC:3.3.2.8]	map00903	Limonene degradation
21.5466	0.0381521	11.2087	6.20366e-17	7.21938e-15	28.1919	ko:K10533	K10533	Up in NP	Yes	E3.3.2.8; limonene-1,2-epoxide hydrolase [EC:3.3.2.8]	ko00903
21.5466	0.0381521	11.2087	6.20366e-17	7.21938e-15	28.1919	ko:K10533	K10533	Up in NP	Yes	E3.3.2.8; limonene-1,2-epoxide hydrolase [EC:3.3.2.8]	map01120	Microbial metabolism in diverse environments
21.5466	0.0381521	11.2087	6.20366e-17	7.21938e-15	28.1919	ko:K10533	K10533	Up in NP	Yes	E3.3.2.8; limonene-1,2-epoxide hydrolase [EC:3.3.2.8]	ko01120
-23.0438	-8.92206	-11.0964	9.61151e-17	1.09988e-14	27.7582	ko:K10297	K10297	Up in Control	Yes	FBXO11; F-box protein 11
18.332	2.94547	11.0503	1.15096e-16	1.29549e-14	27.5796	ko:K18491	K18491	Up in NP	Yes	ESX1; homeobox protein ESX1	map04550	Signaling pathways regulating pluripotency of stem cells
18.332	2.94547	11.0503	1.15096e-16	1.29549e-14	27.5796	ko:K18491	K18491	Up in NP	Yes	ESX1; homeobox protein ESX1	ko04550
3.9812	10.5844	10.9134	1.96884e-16	2.18033e-14	27.0477	ko:K13522	K13522	Up in NP	Yes	K13522, nadM; bifunctional NMN adenylyltransferase/nudix hydrolase [EC:2.7.7.1 3.6.1.-]	map00760	Nicotinate and nicotinamide metabolism
3.9812	10.5844	10.9134	1.96884e-16	2.18033e-14	27.0477	ko:K13522	K13522	Up in NP	Yes	K13522, nadM; bifunctional NMN adenylyltransferase/nudix hydrolase [EC:2.7.7.1 3.6.1.-]	ko00760
3.9812	10.5844	10.9134	1.96884e-16	2.18033e-14	27.0477	ko:K13522	K13522	Up in NP	Yes	K13522, nadM; bifunctional NMN adenylyltransferase/nudix hydrolase [EC:2.7.7.1 3.6.1.-]	map01100	Metabolic pathways
3.9812	10.5844	10.9134	1.96884e-16	2.18033e-14	27.0477	ko:K13522	K13522	Up in NP	Yes	K13522, nadM; bifunctional NMN adenylyltransferase/nudix hydrolase [EC:2.7.7.1 3.6.1.-]	ko01100
-22.7577	-7.95305	-10.7216	4.18874e-16	4.56506e-14	26.2996	ko:K11089	K11089	Up in Control	Yes	TROVE2, SSA2; 60 kDa SS-A/Ro ribonucleoprotein	map05322	Systemic lupus erythematosus
-22.7577	-7.95305	-10.7216	4.18874e-16	4.56506e-14	26.2996	ko:K11089	K11089	Up in Control	Yes	TROVE2, SSA2; 60 kDa SS-A/Ro ribonucleoprotein	ko05322
-22.7499	-7.95076	-10.7099	4.38629e-16	4.68215e-14	26.2539	ko:K17744	K17744	Up in Control	Yes	GalDH; L-galactose dehydrogenase [EC:1.1.1.316]	map00053	Ascorbate and aldarate metabolism
-22.7499	-7.95076	-10.7099	4.38629e-16	4.68215e-14	26.2539	ko:K17744	K17744	Up in Control	Yes	GalDH; L-galactose dehydrogenase [EC:1.1.1.316]	ko00053
-22.7499	-7.95076	-10.7099	4.38629e-16	4.68215e-14	26.2539	ko:K17744	K17744	Up in Control	Yes	GalDH; L-galactose dehydrogenase [EC:1.1.1.316]	map01100	Metabolic pathways
-22.7499	-7.95076	-10.7099	4.38629e-16	4.68215e-14	26.2539	ko:K17744	K17744	Up in Control	Yes	GalDH; L-galactose dehydrogenase [EC:1.1.1.316]	ko01100
-22.7499	-7.95076	-10.7099	4.38629e-16	4.68215e-14	26.2539	ko:K17744	K17744	Up in Control	Yes	GalDH; L-galactose dehydrogenase [EC:1.1.1.316]	map01110	Biosynthesis of secondary metabolites
-22.7499	-7.95076	-10.7099	4.38629e-16	4.68215e-14	26.2539	ko:K17744	K17744	Up in Control	Yes	GalDH; L-galactose dehydrogenase [EC:1.1.1.316]	ko01110
-22.7499	-7.95076	-10.7099	4.38629e-16	4.68215e-14	26.2539	ko:K17744	K17744	Up in Control	Yes	GalDH; L-galactose dehydrogenase [EC:1.1.1.316]	map01240	Biosynthesis of cofactors
-22.7499	-7.95076	-10.7099	4.38629e-16	4.68215e-14	26.2539	ko:K17744	K17744	Up in Control	Yes	GalDH; L-galactose dehydrogenase [EC:1.1.1.316]	ko01240
19.8059	-2.62	10.7073	4.43256e-16	4.68215e-14	26.2435	ko:K01233	K01233	Up in NP	Yes	csn; chitosanase [EC:3.2.1.132]	map00520	Amino sugar and nucleotide sugar metabolism
19.8059	-2.62	10.7073	4.43256e-16	4.68215e-14	26.2435	ko:K01233	K01233	Up in NP	Yes	csn; chitosanase [EC:3.2.1.132]	ko00520
19.8059	-2.62	10.7073	4.43256e-16	4.68215e-14	26.2435	ko:K01233	K01233	Up in NP	Yes	csn; chitosanase [EC:3.2.1.132]	map01100	Metabolic pathways
19.8059	-2.62	10.7073	4.43256e-16	4.68215e-14	26.2435	ko:K01233	K01233	Up in NP	Yes	csn; chitosanase [EC:3.2.1.132]	ko01100
3.59982	7.27973	10.6255	6.12328e-16	6.37007e-14	25.9233	ko:K18697	K18697	Up in NP	Yes	pgpC; phosphatidylglycerophosphatase C [EC:3.1.3.27]	map00564	Glycerophospholipid metabolism
3.59982	7.27973	10.6255	6.12328e-16	6.37007e-14	25.9233	ko:K18697	K18697	Up in NP	Yes	pgpC; phosphatidylglycerophosphatase C [EC:3.1.3.27]	ko00564
3.58181	10.6249	10.6001	6.77131e-16	6.93907e-14	25.8236	ko:K01115	K01115	Up in NP	Yes	PLD1_2; phospholipase D1/2 [EC:3.1.4.4]	map00564	Glycerophospholipid metabolism
3.58181	10.6249	10.6001	6.77131e-16	6.93907e-14	25.8236	ko:K01115	K01115	Up in NP	Yes	PLD1_2; phospholipase D1/2 [EC:3.1.4.4]	ko00564
3.58181	10.6249	10.6001	6.77131e-16	6.93907e-14	25.8236	ko:K01115	K01115	Up in NP	Yes	PLD1_2; phospholipase D1/2 [EC:3.1.4.4]	map00565	Ether lipid metabolism
3.58181	10.6249	10.6001	6.77131e-16	6.93907e-14	25.8236	ko:K01115	K01115	Up in NP	Yes	PLD1_2; phospholipase D1/2 [EC:3.1.4.4]	ko00565
3.58181	10.6249	10.6001	6.77131e-16	6.93907e-14	25.8236	ko:K01115	K01115	Up in NP	Yes	PLD1_2; phospholipase D1/2 [EC:3.1.4.4]	map01100	Metabolic pathways
3.58181	10.6249	10.6001	6.77131e-16	6.93907e-14	25.8236	ko:K01115	K01115	Up in NP	Yes	PLD1_2; phospholipase D1/2 [EC:3.1.4.4]	ko01100
3.58181	10.6249	10.6001	6.77131e-16	6.93907e-14	25.8236	ko:K01115	K01115	Up in NP	Yes	PLD1_2; phospholipase D1/2 [EC:3.1.4.4]	map01110	Biosynthesis of secondary metabolites
3.58181	10.6249	10.6001	6.77131e-16	6.93907e-14	25.8236	ko:K01115	K01115	Up in NP	Yes	PLD1_2; phospholipase D1/2 [EC:3.1.4.4]	ko01110
3.58181	10.6249	10.6001	6.77131e-16	6.93907e-14	25.8236	ko:K01115	K01115	Up in NP	Yes	PLD1_2; phospholipase D1/2 [EC:3.1.4.4]	map04014	Ras signaling pathway
3.58181	10.6249	10.6001	6.77131e-16	6.93907e-14	25.8236	ko:K01115	K01115	Up in NP	Yes	PLD1_2; phospholipase D1/2 [EC:3.1.4.4]	ko04014
3.58181	10.6249	10.6001	6.77131e-16	6.93907e-14	25.8236	ko:K01115	K01115	Up in NP	Yes	PLD1_2; phospholipase D1/2 [EC:3.1.4.4]	map04024	cAMP signaling pathway
3.58181	10.6249	10.6001	6.77131e-16	6.93907e-14	25.8236	ko:K01115	K01115	Up in NP	Yes	PLD1_2; phospholipase D1/2 [EC:3.1.4.4]	ko04024
3.58181	10.6249	10.6001	6.77131e-16	6.93907e-14	25.8236	ko:K01115	K01115	Up in NP	Yes	PLD1_2; phospholipase D1/2 [EC:3.1.4.4]	map04071	Sphingolipid signaling pathway
3.58181	10.6249	10.6001	6.77131e-16	6.93907e-14	25.8236	ko:K01115	K01115	Up in NP	Yes	PLD1_2; phospholipase D1/2 [EC:3.1.4.4]	ko04071
3.58181	10.6249	10.6001	6.77131e-16	6.93907e-14	25.8236	ko:K01115	K01115	Up in NP	Yes	PLD1_2; phospholipase D1/2 [EC:3.1.4.4]	map04072	Phospholipase D signaling pathway
3.58181	10.6249	10.6001	6.77131e-16	6.93907e-14	25.8236	ko:K01115	K01115	Up in NP	Yes	PLD1_2; phospholipase D1/2 [EC:3.1.4.4]	ko04072
3.58181	10.6249	10.6001	6.77131e-16	6.93907e-14	25.8236	ko:K01115	K01115	Up in NP	Yes	PLD1_2; phospholipase D1/2 [EC:3.1.4.4]	map04144	Endocytosis
3.58181	10.6249	10.6001	6.77131e-16	6.93907e-14	25.8236	ko:K01115	K01115	Up in NP	Yes	PLD1_2; phospholipase D1/2 [EC:3.1.4.4]	ko04144
3.58181	10.6249	10.6001	6.77131e-16	6.93907e-14	25.8236	ko:K01115	K01115	Up in NP	Yes	PLD1_2; phospholipase D1/2 [EC:3.1.4.4]	map04666	Fc gamma R-mediated phagocytosis
3.58181	10.6249	10.6001	6.77131e-16	6.93907e-14	25.8236	ko:K01115	K01115	Up in NP	Yes	PLD1_2; phospholipase D1/2 [EC:3.1.4.4]	ko04666
3.58181	10.6249	10.6001	6.77131e-16	6.93907e-14	25.8236	ko:K01115	K01115	Up in NP	Yes	PLD1_2; phospholipase D1/2 [EC:3.1.4.4]	map04724	Glutamatergic synapse
3.58181	10.6249	10.6001	6.77131e-16	6.93907e-14	25.8236	ko:K01115	K01115	Up in NP	Yes	PLD1_2; phospholipase D1/2 [EC:3.1.4.4]	ko04724
3.58181	10.6249	10.6001	6.77131e-16	6.93907e-14	25.8236	ko:K01115	K01115	Up in NP	Yes	PLD1_2; phospholipase D1/2 [EC:3.1.4.4]	map04912	GnRH signaling pathway
3.58181	10.6249	10.6001	6.77131e-16	6.93907e-14	25.8236	ko:K01115	K01115	Up in NP	Yes	PLD1_2; phospholipase D1/2 [EC:3.1.4.4]	ko04912
3.58181	10.6249	10.6001	6.77131e-16	6.93907e-14	25.8236	ko:K01115	K01115	Up in NP	Yes	PLD1_2; phospholipase D1/2 [EC:3.1.4.4]	map04928	Parathyroid hormone synthesis, secretion and action
3.58181	10.6249	10.6001	6.77131e-16	6.93907e-14	25.8236	ko:K01115	K01115	Up in NP	Yes	PLD1_2; phospholipase D1/2 [EC:3.1.4.4]	ko04928
3.58181	10.6249	10.6001	6.77131e-16	6.93907e-14	25.8236	ko:K01115	K01115	Up in NP	Yes	PLD1_2; phospholipase D1/2 [EC:3.1.4.4]	map05200	Pathways in cancer
3.58181	10.6249	10.6001	6.77131e-16	6.93907e-14	25.8236	ko:K01115	K01115	Up in NP	Yes	PLD1_2; phospholipase D1/2 [EC:3.1.4.4]	ko05200
3.58181	10.6249	10.6001	6.77131e-16	6.93907e-14	25.8236	ko:K01115	K01115	Up in NP	Yes	PLD1_2; phospholipase D1/2 [EC:3.1.4.4]	map05208	Chemical carcinogenesis - reactive oxygen species
3.58181	10.6249	10.6001	6.77131e-16	6.93907e-14	25.8236	ko:K01115	K01115	Up in NP	Yes	PLD1_2; phospholipase D1/2 [EC:3.1.4.4]	ko05208
3.58181	10.6249	10.6001	6.77131e-16	6.93907e-14	25.8236	ko:K01115	K01115	Up in NP	Yes	PLD1_2; phospholipase D1/2 [EC:3.1.4.4]	map05212	Pancreatic cancer
3.58181	10.6249	10.6001	6.77131e-16	6.93907e-14	25.8236	ko:K01115	K01115	Up in NP	Yes	PLD1_2; phospholipase D1/2 [EC:3.1.4.4]	ko05212
3.58181	10.6249	10.6001	6.77131e-16	6.93907e-14	25.8236	ko:K01115	K01115	Up in NP	Yes	PLD1_2; phospholipase D1/2 [EC:3.1.4.4]	map05231	Choline metabolism in cancer
3.58181	10.6249	10.6001	6.77131e-16	6.93907e-14	25.8236	ko:K01115	K01115	Up in NP	Yes	PLD1_2; phospholipase D1/2 [EC:3.1.4.4]	ko05231
-22.6928	-7.91002	-10.5532	8.15457e-16	8.23372e-14	25.6394	ko:K22396	K22396	Up in Control	Yes	yjhG, yagF; xylonate dehydratase [EC:4.2.1.82]	map00040	Pentose and glucuronate interconversions
-22.6928	-7.91002	-10.5532	8.15457e-16	8.23372e-14	25.6394	ko:K22396	K22396	Up in Control	Yes	yjhG, yagF; xylonate dehydratase [EC:4.2.1.82]	ko00040
-22.6928	-7.91002	-10.5532	8.15457e-16	8.23372e-14	25.6394	ko:K22396	K22396	Up in Control	Yes	yjhG, yagF; xylonate dehydratase [EC:4.2.1.82]	map01100	Metabolic pathways
-22.6928	-7.91002	-10.5532	8.15457e-16	8.23372e-14	25.6394	ko:K22396	K22396	Up in Control	Yes	yjhG, yagF; xylonate dehydratase [EC:4.2.1.82]	ko01100
17.3735	3.2686	10.526	9.08432e-16	9.03956e-14	25.5324	ko:K01771	K01771	Up in NP	Yes	plc; 1-phosphatidylinositol phosphodiesterase [EC:4.6.1.13]	map00562	Inositol phosphate metabolism
17.3735	3.2686	10.526	9.08432e-16	9.03956e-14	25.5324	ko:K01771	K01771	Up in NP	Yes	plc; 1-phosphatidylinositol phosphodiesterase [EC:4.6.1.13]	ko00562
17.3735	3.2686	10.526	9.08432e-16	9.03956e-14	25.5324	ko:K01771	K01771	Up in NP	Yes	plc; 1-phosphatidylinositol phosphodiesterase [EC:4.6.1.13]	map01100	Metabolic pathways
17.3735	3.2686	10.526	9.08432e-16	9.03956e-14	25.5324	ko:K01771	K01771	Up in NP	Yes	plc; 1-phosphatidylinositol phosphodiesterase [EC:4.6.1.13]	ko01100
19.1344	0.521782	10.4587	1.18667e-15	1.16395e-13	25.2677	ko:K08166	K08166	Up in NP	Yes	mmr; MFS transporter, DHA2 family, methylenomycin A resistance protein
4.66065	9.98923	10.426	1.35148e-15	1.30694e-13	25.1388	ko:K02574	K02574	Up in NP	Yes	napH; ferredoxin-type protein NapH
-21.2323	-9.22339	-10.3571	1.77775e-15	1.60606e-13	24.8671	ko:K00771	K00771	Up in Control	Yes	XYLT; protein xylosyltransferase [EC:2.4.2.26]	map00532	Glycosaminoglycan biosynthesis - chondroitin sulfate / dermatan sulfate
-21.2323	-9.22339	-10.3571	1.77775e-15	1.60606e-13	24.8671	ko:K00771	K00771	Up in Control	Yes	XYLT; protein xylosyltransferase [EC:2.4.2.26]	ko00532
-21.2323	-9.22339	-10.3571	1.77775e-15	1.60606e-13	24.8671	ko:K00771	K00771	Up in Control	Yes	XYLT; protein xylosyltransferase [EC:2.4.2.26]	map00534	Glycosaminoglycan biosynthesis - heparan sulfate / heparin
-21.2323	-9.22339	-10.3571	1.77775e-15	1.60606e-13	24.8671	ko:K00771	K00771	Up in Control	Yes	XYLT; protein xylosyltransferase [EC:2.4.2.26]	ko00534
-21.2323	-9.22339	-10.3571	1.77775e-15	1.60606e-13	24.8671	ko:K00771	K00771	Up in Control	Yes	XYLT; protein xylosyltransferase [EC:2.4.2.26]	map01100	Metabolic pathways
-21.2323	-9.22339	-10.3571	1.77775e-15	1.60606e-13	24.8671	ko:K00771	K00771	Up in Control	Yes	XYLT; protein xylosyltransferase [EC:2.4.2.26]	ko01100
-21.2323	-9.22339	-10.3571	1.77775e-15	1.60606e-13	24.8671	ko:K03931	K03931	Up in Control	Yes	ygjK; glucosidase [EC:3.2.1.-]
-21.2323	-9.22339	-10.3571	1.77775e-15	1.60606e-13	24.8671	ko:K08222	K08222	Up in Control	Yes	yqgE; MFS transporter, YQGE family, putative transporter
-21.2323	-9.22339	-10.3571	1.77775e-15	1.60606e-13	24.8671	ko:K15662	K15662	Up in Control	Yes	ituB, mycB, bmyB; iturin family lipopeptide synthetase B	map01054	Nonribosomal peptide structures
-21.2323	-9.22339	-10.3571	1.77775e-15	1.60606e-13	24.8671	ko:K15662	K15662	Up in Control	Yes	ituB, mycB, bmyB; iturin family lipopeptide synthetase B	ko01054
-21.2323	-9.22339	-10.3571	1.77775e-15	1.60606e-13	24.8671	ko:K18966	K18966	Up in Control	Yes	GADL1, CSAD; sulfinoalanine decarboxylase / aspartate 1-decarboxylase [EC:4.1.1.29 4.1.1.11]	map00410	beta-Alanine metabolism
-21.2323	-9.22339	-10.3571	1.77775e-15	1.60606e-13	24.8671	ko:K18966	K18966	Up in Control	Yes	GADL1, CSAD; sulfinoalanine decarboxylase / aspartate 1-decarboxylase [EC:4.1.1.29 4.1.1.11]	ko00410
-21.2323	-9.22339	-10.3571	1.77775e-15	1.60606e-13	24.8671	ko:K18966	K18966	Up in Control	Yes	GADL1, CSAD; sulfinoalanine decarboxylase / aspartate 1-decarboxylase [EC:4.1.1.29 4.1.1.11]	map00430	Taurine and hypotaurine metabolism
-21.2323	-9.22339	-10.3571	1.77775e-15	1.60606e-13	24.8671	ko:K18966	K18966	Up in Control	Yes	GADL1, CSAD; sulfinoalanine decarboxylase / aspartate 1-decarboxylase [EC:4.1.1.29 4.1.1.11]	ko00430
-21.2323	-9.22339	-10.3571	1.77775e-15	1.60606e-13	24.8671	ko:K18966	K18966	Up in Control	Yes	GADL1, CSAD; sulfinoalanine decarboxylase / aspartate 1-decarboxylase [EC:4.1.1.29 4.1.1.11]	map00770	Pantothenate and CoA biosynthesis
-21.2323	-9.22339	-10.3571	1.77775e-15	1.60606e-13	24.8671	ko:K18966	K18966	Up in Control	Yes	GADL1, CSAD; sulfinoalanine decarboxylase / aspartate 1-decarboxylase [EC:4.1.1.29 4.1.1.11]	ko00770
-21.2323	-9.22339	-10.3571	1.77775e-15	1.60606e-13	24.8671	ko:K18966	K18966	Up in Control	Yes	GADL1, CSAD; sulfinoalanine decarboxylase / aspartate 1-decarboxylase [EC:4.1.1.29 4.1.1.11]	map01100	Metabolic pathways
-21.2323	-9.22339	-10.3571	1.77775e-15	1.60606e-13	24.8671	ko:K18966	K18966	Up in Control	Yes	GADL1, CSAD; sulfinoalanine decarboxylase / aspartate 1-decarboxylase [EC:4.1.1.29 4.1.1.11]	ko01100
-21.2323	-9.22339	-10.3571	1.77775e-15	1.60606e-13	24.8671	ko:K18966	K18966	Up in Control	Yes	GADL1, CSAD; sulfinoalanine decarboxylase / aspartate 1-decarboxylase [EC:4.1.1.29 4.1.1.11]	map01110	Biosynthesis of secondary metabolites
-21.2323	-9.22339	-10.3571	1.77775e-15	1.60606e-13	24.8671	ko:K18966	K18966	Up in Control	Yes	GADL1, CSAD; sulfinoalanine decarboxylase / aspartate 1-decarboxylase [EC:4.1.1.29 4.1.1.11]	ko01110
4.58961	10.017	10.2761	2.45541e-15	2.18946e-13	24.5471	ko:K02573	K02573	Up in NP	Yes	napG; ferredoxin-type protein NapG
-22.2841	-7.62177	-10.2092	3.2084e-15	2.82422e-13	24.282	ko:K16652	K16652	Up in Control	Yes	dprE2; decaprenylphospho-beta-D-erythro-pentofuranosid-2-ulose 2-reductase [EC:1.1.1.333]
20.5649	-4.41849	10.1841	3.54643e-15	3.08225e-13	24.1827	ko:K11778	K11778	Up in NP	Yes	DHDDS, RER2, SRT1; ditrans,polycis-polyprenyl diphosphate synthase [EC:2.5.1.87]	map00900	Terpenoid backbone biosynthesis
20.5649	-4.41849	10.1841	3.54643e-15	3.08225e-13	24.1827	ko:K11778	K11778	Up in NP	Yes	DHDDS, RER2, SRT1; ditrans,polycis-polyprenyl diphosphate synthase [EC:2.5.1.87]	ko00900
20.5649	-4.41849	10.1841	3.54643e-15	3.08225e-13	24.1827	ko:K11778	K11778	Up in NP	Yes	DHDDS, RER2, SRT1; ditrans,polycis-polyprenyl diphosphate synthase [EC:2.5.1.87]	map01110	Biosynthesis of secondary metabolites
20.5649	-4.41849	10.1841	3.54643e-15	3.08225e-13	24.1827	ko:K11778	K11778	Up in NP	Yes	DHDDS, RER2, SRT1; ditrans,polycis-polyprenyl diphosphate synthase [EC:2.5.1.87]	ko01110
4.27873	10.5317	10.1172	4.63618e-15	3.979e-13	23.9172	ko:K07664	K07664	Up in NP	Yes	baeR, smeR; two-component system, OmpR family, response regulator BaeR	map02020	Two-component system
4.27873	10.5317	10.1172	4.63618e-15	3.979e-13	23.9172	ko:K07664	K07664	Up in NP	Yes	baeR, smeR; two-component system, OmpR family, response regulator BaeR	ko02020
18.8681	0.40308	10.0879	5.2138e-15	4.4195e-13	23.8008	ko:K22296	K22296	Up in NP	Yes	nicR; MarR family transcriptional regulator, lower aerobic nicotinate degradation pathway regulator
3.71947	10.7023	9.84115	1.40613e-14	1.17737e-12	22.8176	ko:K02568	K02568	Up in NP	Yes	napB; nitrate reductase (cytochrome), electron transfer subunit	map00910	Nitrogen metabolism
3.71947	10.7023	9.84115	1.40613e-14	1.17737e-12	22.8176	ko:K02568	K02568	Up in NP	Yes	napB; nitrate reductase (cytochrome), electron transfer subunit	ko00910
3.71947	10.7023	9.84115	1.40613e-14	1.17737e-12	22.8176	ko:K02568	K02568	Up in NP	Yes	napB; nitrate reductase (cytochrome), electron transfer subunit	map01100	Metabolic pathways
3.71947	10.7023	9.84115	1.40613e-14	1.17737e-12	22.8176	ko:K02568	K02568	Up in NP	Yes	napB; nitrate reductase (cytochrome), electron transfer subunit	ko01100
3.71947	10.7023	9.84115	1.40613e-14	1.17737e-12	22.8176	ko:K02568	K02568	Up in NP	Yes	napB; nitrate reductase (cytochrome), electron transfer subunit	map01120	Microbial metabolism in diverse environments
3.71947	10.7023	9.84115	1.40613e-14	1.17737e-12	22.8176	ko:K02568	K02568	Up in NP	Yes	napB; nitrate reductase (cytochrome), electron transfer subunit	ko01120
3.71947	10.7023	9.84115	1.40613e-14	1.17737e-12	22.8176	ko:K02568	K02568	Up in NP	Yes	napB; nitrate reductase (cytochrome), electron transfer subunit	map01310	Nitrogen cycle
3.71947	10.7023	9.84115	1.40613e-14	1.17737e-12	22.8176	ko:K02568	K02568	Up in NP	Yes	napB; nitrate reductase (cytochrome), electron transfer subunit	ko01310
19.909	-3.66961	9.80737	1.61135e-14	1.33296e-12	22.6826	ko:K09483	K09483	Up in NP	Yes	quiC; 3-dehydroshikimate dehydratase [EC:4.2.1.118]	map00400	Phenylalanine, tyrosine and tryptophan biosynthesis
19.909	-3.66961	9.80737	1.61135e-14	1.33296e-12	22.6826	ko:K09483	K09483	Up in NP	Yes	quiC; 3-dehydroshikimate dehydratase [EC:4.2.1.118]	ko00400
19.909	-3.66961	9.80737	1.61135e-14	1.33296e-12	22.6826	ko:K09483	K09483	Up in NP	Yes	quiC; 3-dehydroshikimate dehydratase [EC:4.2.1.118]	map01100	Metabolic pathways
19.909	-3.66961	9.80737	1.61135e-14	1.33296e-12	22.6826	ko:K09483	K09483	Up in NP	Yes	quiC; 3-dehydroshikimate dehydratase [EC:4.2.1.118]	ko01100
19.909	-3.66961	9.80737	1.61135e-14	1.33296e-12	22.6826	ko:K09483	K09483	Up in NP	Yes	quiC; 3-dehydroshikimate dehydratase [EC:4.2.1.118]	map01110	Biosynthesis of secondary metabolites
19.909	-3.66961	9.80737	1.61135e-14	1.33296e-12	22.6826	ko:K09483	K09483	Up in NP	Yes	quiC; 3-dehydroshikimate dehydratase [EC:4.2.1.118]	ko01110
19.7226	-3.80037	9.80368	1.63552e-14	1.33685e-12	22.6678	ko:K19219	K19219	Up in NP	Yes	JMJD7; peptidyl-lysine (3S)-dioxygenase / protease [EC:1.14.11.63 3.4.-.-]
-20.7783	-8.89227	-9.79099	1.72142e-14	1.39051e-12	22.6171	ko:K03444	K03444	Up in Control	Yes	ERD6, ESL1; MFS transporter, SP family, ERD6-like sugar transporter
3.22655	12.066	9.77971	1.8016e-14	1.43835e-12	22.572	ko:K07216	K07216	Up in NP	Yes	hr; hemerythrin
19.7004	-3.78799	9.75874	1.96078e-14	1.54744e-12	22.4881	ko:K01205	K01205	Up in NP	Yes	NAGLU; alpha-N-acetylglucosaminidase [EC:3.2.1.50]	map00531	Glycosaminoglycan degradation
19.7004	-3.78799	9.75874	1.96078e-14	1.54744e-12	22.4881	ko:K01205	K01205	Up in NP	Yes	NAGLU; alpha-N-acetylglucosaminidase [EC:3.2.1.50]	ko00531
19.7004	-3.78799	9.75874	1.96078e-14	1.54744e-12	22.4881	ko:K01205	K01205	Up in NP	Yes	NAGLU; alpha-N-acetylglucosaminidase [EC:3.2.1.50]	map01100	Metabolic pathways
19.7004	-3.78799	9.75874	1.96078e-14	1.54744e-12	22.4881	ko:K01205	K01205	Up in NP	Yes	NAGLU; alpha-N-acetylglucosaminidase [EC:3.2.1.50]	ko01100
19.7004	-3.78799	9.75874	1.96078e-14	1.54744e-12	22.4881	ko:K01205	K01205	Up in NP	Yes	NAGLU; alpha-N-acetylglucosaminidase [EC:3.2.1.50]	map04142	Lysosome
19.7004	-3.78799	9.75874	1.96078e-14	1.54744e-12	22.4881	ko:K01205	K01205	Up in NP	Yes	NAGLU; alpha-N-acetylglucosaminidase [EC:3.2.1.50]	ko04142
4.01259	7.99841	9.73561	2.15284e-14	1.67971e-12	22.3955	ko:K00467	K00467	Up in NP	Yes	E1.13.12.4; lactate 2-monooxygenase [EC:1.13.12.4]	map00620	Pyruvate metabolism
4.01259	7.99841	9.73561	2.15284e-14	1.67971e-12	22.3955	ko:K00467	K00467	Up in NP	Yes	E1.13.12.4; lactate 2-monooxygenase [EC:1.13.12.4]	ko00620
4.01259	7.99841	9.73561	2.15284e-14	1.67971e-12	22.3955	ko:K00467	K00467	Up in NP	Yes	E1.13.12.4; lactate 2-monooxygenase [EC:1.13.12.4]	map01100	Metabolic pathways
4.01259	7.99841	9.73561	2.15284e-14	1.67971e-12	22.3955	ko:K00467	K00467	Up in NP	Yes	E1.13.12.4; lactate 2-monooxygenase [EC:1.13.12.4]	ko01100
-20.4524	-11.4284	-9.61906	3.44952e-14	2.57439e-12	21.9283	ko:K12950	K12950	Up in Control	Yes	ctpC; manganese-transporting P-type ATPase C [EC:7.2.2.22]
-20.4524	-11.4284	-9.61906	3.44952e-14	2.57439e-12	21.9283	ko:K12951	K12951	Up in Control	Yes	ctpD; cobalt/nickel-transporting P-type ATPase D [EC:7.2.2.-]
-20.4524	-11.4284	-9.61906	3.44952e-14	2.57439e-12	21.9283	ko:K12956	K12956	Up in Control	Yes	ctpV; copper-transporting P-type ATPase V [EC:7.2.2.8]
-20.4524	-11.4284	-9.61906	3.44952e-14	2.57439e-12	21.9283	ko:K21887	K21887	Up in Control	Yes	ctpJ, nmtA; cation-transporting P-type ATPase J [EC:7.2.2.-]
2.43035	12.709	9.52084	5.1364e-14	3.7921e-12	21.5338	ko:K09984	K09984	Up in NP	Yes	K09984; uncharacterized protein
-21.6238	-7.92314	-9.46184	6.52638e-14	4.76703e-12	21.2965	ko:K13327	K13327	Up in Control	Yes	spnN, oleW; dTDP-3,4-didehydro-2,6-dideoxy-alpha-D-glucose 3-reductase [EC:1.1.1.384]	map00523	Polyketide sugar unit biosynthesis
-21.6238	-7.92314	-9.46184	6.52638e-14	4.76703e-12	21.2965	ko:K13327	K13327	Up in Control	Yes	spnN, oleW; dTDP-3,4-didehydro-2,6-dideoxy-alpha-D-glucose 3-reductase [EC:1.1.1.384]	ko00523
-21.6238	-7.92314	-9.46184	6.52638e-14	4.76703e-12	21.2965	ko:K13327	K13327	Up in Control	Yes	spnN, oleW; dTDP-3,4-didehydro-2,6-dideoxy-alpha-D-glucose 3-reductase [EC:1.1.1.384]	map01100	Metabolic pathways
-21.6238	-7.92314	-9.46184	6.52638e-14	4.76703e-12	21.2965	ko:K13327	K13327	Up in Control	Yes	spnN, oleW; dTDP-3,4-didehydro-2,6-dideoxy-alpha-D-glucose 3-reductase [EC:1.1.1.384]	ko01100
-21.6238	-7.92314	-9.46184	6.52638e-14	4.76703e-12	21.2965	ko:K13327	K13327	Up in Control	Yes	spnN, oleW; dTDP-3,4-didehydro-2,6-dideoxy-alpha-D-glucose 3-reductase [EC:1.1.1.384]	map01110	Biosynthesis of secondary metabolites
-21.6238	-7.92314	-9.46184	6.52638e-14	4.76703e-12	21.2965	ko:K13327	K13327	Up in Control	Yes	spnN, oleW; dTDP-3,4-didehydro-2,6-dideoxy-alpha-D-glucose 3-reductase [EC:1.1.1.384]	ko01110
-21.6238	-7.92314	-9.46184	6.52638e-14	4.76703e-12	21.2965	ko:K13327	K13327	Up in Control	Yes	spnN, oleW; dTDP-3,4-didehydro-2,6-dideoxy-alpha-D-glucose 3-reductase [EC:1.1.1.384]	map01250	Biosynthesis of nucleotide sugars
-21.6238	-7.92314	-9.46184	6.52638e-14	4.76703e-12	21.2965	ko:K13327	K13327	Up in Control	Yes	spnN, oleW; dTDP-3,4-didehydro-2,6-dideoxy-alpha-D-glucose 3-reductase [EC:1.1.1.384]	ko01250
-21.6555	-7.18307	-9.41573	7.87138e-14	5.68893e-12	21.1108	ko:K10195	K10195	Up in Control	Yes	togA; oligogalacturonide transport system ATP-binding protein	map02010	ABC transporters
-21.6555	-7.18307	-9.41573	7.87138e-14	5.68893e-12	21.1108	ko:K10195	K10195	Up in Control	Yes	togA; oligogalacturonide transport system ATP-binding protein	ko02010
-18.1468	-14.048	-9.40854	8.10488e-14	5.79668e-12	21.0819	ko:K11918	K11918	Up in Control	Yes	lip3; type VI secretion system protein
2.60375	11.5846	9.39204	8.66731e-14	6.13502e-12	21.0154	ko:K09962	K09962	Up in NP	Yes	K09962; uncharacterized protein
-22.6254	-5.91648	-9.3725	9.38438e-14	6.57481e-12	20.9366	ko:K09155	K09155	Up in Control	Yes	K09155; uncharacterized protein
4.6451	9.9466	9.31606	1.18075e-13	8.18893e-12	20.7091	ko:K08646	K08646	Up in NP	Yes	MEP; peptidyl-Lys metalloendopeptidase [EC:3.4.24.20]
2.35529	11.9762	9.24107	1.60272e-13	1.09426e-11	20.4064	ko:K02488	K02488	Up in NP	Yes	pleD; two-component system, cell cycle response regulator [EC:2.7.7.65]	map02020	Two-component system
2.35529	11.9762	9.24107	1.60272e-13	1.09426e-11	20.4064	ko:K02488	K02488	Up in NP	Yes	pleD; two-component system, cell cycle response regulator [EC:2.7.7.65]	ko02020
2.35529	11.9762	9.24107	1.60272e-13	1.09426e-11	20.4064	ko:K02488	K02488	Up in NP	Yes	pleD; two-component system, cell cycle response regulator [EC:2.7.7.65]	map04112	Cell cycle - Caulobacter
2.35529	11.9762	9.24107	1.60272e-13	1.09426e-11	20.4064	ko:K02488	K02488	Up in NP	Yes	pleD; two-component system, cell cycle response regulator [EC:2.7.7.65]	ko04112
3.12807	6.92731	9.24001	1.60968e-13	1.09426e-11	20.4021	ko:K13591	K13591	Up in NP	Yes	popA; two-component system, cell cycle response regulator PopA	map04112	Cell cycle - Caulobacter
3.12807	6.92731	9.24001	1.60968e-13	1.09426e-11	20.4021	ko:K13591	K13591	Up in NP	Yes	popA; two-component system, cell cycle response regulator PopA	ko04112
2.37693	12.936	9.20261	1.87487e-13	1.26204e-11	20.251	ko:K06919	K06919	Up in NP	Yes	K06919; putative DNA primase/helicase
20.4407	-3.42981	9.17602	2.08979e-13	1.39306e-11	20.1435	ko:K01127	K01127	Up in NP	Yes	GPLD1; glycosylphosphatidylinositol phospholipase D [EC:3.1.4.50]	map00563	Glycosylphosphatidylinositol (GPI)-anchor biosynthesis
20.4407	-3.42981	9.17602	2.08979e-13	1.39306e-11	20.1435	ko:K01127	K01127	Up in NP	Yes	GPLD1; glycosylphosphatidylinositol phospholipase D [EC:3.1.4.50]	ko00563
20.4407	-3.42981	9.17602	2.08979e-13	1.39306e-11	20.1435	ko:K01127	K01127	Up in NP	Yes	GPLD1; glycosylphosphatidylinositol phospholipase D [EC:3.1.4.50]	map01100	Metabolic pathways
20.4407	-3.42981	9.17602	2.08979e-13	1.39306e-11	20.1435	ko:K01127	K01127	Up in NP	Yes	GPLD1; glycosylphosphatidylinositol phospholipase D [EC:3.1.4.50]	ko01100
3.55767	12.0079	9.13466	2.47414e-13	1.62522e-11	19.9762	ko:K12281	K12281	Up in NP	Yes	mshK; MSHA biogenesis protein MshK
14.9673	3.96235	9.13355	2.4854e-13	1.62522e-11	19.9717	ko:K16703	K16703	Up in NP	Yes	wcaL, amsK, cpsK; colanic acid/amylovoran/stewartan biosynthesis glycosyltransferase WcaL/AmsK/CpsK [EC:2.4.-.-]	map00543	Exopolysaccharide biosynthesis
14.9673	3.96235	9.13355	2.4854e-13	1.62522e-11	19.9717	ko:K16703	K16703	Up in NP	Yes	wcaL, amsK, cpsK; colanic acid/amylovoran/stewartan biosynthesis glycosyltransferase WcaL/AmsK/CpsK [EC:2.4.-.-]	ko00543
3.05266	12.2202	9.10861	2.75192e-13	1.78252e-11	19.8708	ko:K00803	K00803	Up in NP	Yes	AGPS, agpS; alkyldihydroxyacetonephosphate synthase [EC:2.5.1.26]	map00565	Ether lipid metabolism
3.05266	12.2202	9.10861	2.75192e-13	1.78252e-11	19.8708	ko:K00803	K00803	Up in NP	Yes	AGPS, agpS; alkyldihydroxyacetonephosphate synthase [EC:2.5.1.26]	ko00565
3.05266	12.2202	9.10861	2.75192e-13	1.78252e-11	19.8708	ko:K00803	K00803	Up in NP	Yes	AGPS, agpS; alkyldihydroxyacetonephosphate synthase [EC:2.5.1.26]	map01100	Metabolic pathways
3.05266	12.2202	9.10861	2.75192e-13	1.78252e-11	19.8708	ko:K00803	K00803	Up in NP	Yes	AGPS, agpS; alkyldihydroxyacetonephosphate synthase [EC:2.5.1.26]	ko01100
3.05266	12.2202	9.10861	2.75192e-13	1.78252e-11	19.8708	ko:K00803	K00803	Up in NP	Yes	AGPS, agpS; alkyldihydroxyacetonephosphate synthase [EC:2.5.1.26]	map04146	Peroxisome
3.05266	12.2202	9.10861	2.75192e-13	1.78252e-11	19.8708	ko:K00803	K00803	Up in NP	Yes	AGPS, agpS; alkyldihydroxyacetonephosphate synthase [EC:2.5.1.26]	ko04146
3.16658	7.01514	9.07161	3.20116e-13	2.05413e-11	19.721	ko:K05296	K05296	Up in NP	Yes	E1.1.1.51; 3(or 17)beta-hydroxysteroid dehydrogenase [EC:1.1.1.51]	map00984	Steroid degradation
3.16658	7.01514	9.07161	3.20116e-13	2.05413e-11	19.721	ko:K05296	K05296	Up in NP	Yes	E1.1.1.51; 3(or 17)beta-hydroxysteroid dehydrogenase [EC:1.1.1.51]	ko00984
3.16658	7.01514	9.07161	3.20116e-13	2.05413e-11	19.721	ko:K05296	K05296	Up in NP	Yes	E1.1.1.51; 3(or 17)beta-hydroxysteroid dehydrogenase [EC:1.1.1.51]	map01120	Microbial metabolism in diverse environments
3.16658	7.01514	9.07161	3.20116e-13	2.05413e-11	19.721	ko:K05296	K05296	Up in NP	Yes	E1.1.1.51; 3(or 17)beta-hydroxysteroid dehydrogenase [EC:1.1.1.51]	ko01120
-22.1658	-5.58705	-9.05607	3.41107e-13	2.15542e-11	19.6581	ko:K21055	K21055	Up in Control	Yes	E3.1.3.103; 3-deoxy-D-glycero-D-galacto-nononate 9-phosphatase [EC:3.1.3.103]	map00541	Biosynthesis of various nucleotide sugars
-22.1658	-5.58705	-9.05607	3.41107e-13	2.15542e-11	19.6581	ko:K21055	K21055	Up in Control	Yes	E3.1.3.103; 3-deoxy-D-glycero-D-galacto-nononate 9-phosphatase [EC:3.1.3.103]	ko00541
-22.1658	-5.58705	-9.05607	3.41107e-13	2.15542e-11	19.6581	ko:K21055	K21055	Up in Control	Yes	E3.1.3.103; 3-deoxy-D-glycero-D-galacto-nononate 9-phosphatase [EC:3.1.3.103]	map01100	Metabolic pathways
-22.1658	-5.58705	-9.05607	3.41107e-13	2.15542e-11	19.6581	ko:K21055	K21055	Up in Control	Yes	E3.1.3.103; 3-deoxy-D-glycero-D-galacto-nononate 9-phosphatase [EC:3.1.3.103]	ko01100
-22.1658	-5.58705	-9.05607	3.41107e-13	2.15542e-11	19.6581	ko:K21055	K21055	Up in Control	Yes	E3.1.3.103; 3-deoxy-D-glycero-D-galacto-nononate 9-phosphatase [EC:3.1.3.103]	map01250	Biosynthesis of nucleotide sugars
-22.1658	-5.58705	-9.05607	3.41107e-13	2.15542e-11	19.6581	ko:K21055	K21055	Up in Control	Yes	E3.1.3.103; 3-deoxy-D-glycero-D-galacto-nononate 9-phosphatase [EC:3.1.3.103]	ko01250
-22.1642	-5.58753	-9.0553	3.4218e-13	2.15542e-11	19.655	ko:K21279	K21279	Up in Control	Yes	E2.5.1.132; 3-deoxy-D-glycero-D-galacto-nononate 9-phosphate synthase [EC:2.5.1.132]	map00541	Biosynthesis of various nucleotide sugars
-22.1642	-5.58753	-9.0553	3.4218e-13	2.15542e-11	19.655	ko:K21279	K21279	Up in Control	Yes	E2.5.1.132; 3-deoxy-D-glycero-D-galacto-nononate 9-phosphate synthase [EC:2.5.1.132]	ko00541
-22.1642	-5.58753	-9.0553	3.4218e-13	2.15542e-11	19.655	ko:K21279	K21279	Up in Control	Yes	E2.5.1.132; 3-deoxy-D-glycero-D-galacto-nononate 9-phosphate synthase [EC:2.5.1.132]	map01100	Metabolic pathways
-22.1642	-5.58753	-9.0553	3.4218e-13	2.15542e-11	19.655	ko:K21279	K21279	Up in Control	Yes	E2.5.1.132; 3-deoxy-D-glycero-D-galacto-nononate 9-phosphate synthase [EC:2.5.1.132]	ko01100
-22.1642	-5.58753	-9.0553	3.4218e-13	2.15542e-11	19.655	ko:K21279	K21279	Up in Control	Yes	E2.5.1.132; 3-deoxy-D-glycero-D-galacto-nononate 9-phosphate synthase [EC:2.5.1.132]	map01250	Biosynthesis of nucleotide sugars
-22.1642	-5.58753	-9.0553	3.4218e-13	2.15542e-11	19.655	ko:K21279	K21279	Up in Control	Yes	E2.5.1.132; 3-deoxy-D-glycero-D-galacto-nononate 9-phosphate synthase [EC:2.5.1.132]	ko01250
17.0835	1.19518	9.05116	3.48027e-13	2.17232e-11	19.6382	ko:K02804	K02804	Up in NP	Yes	nagE; N-acetylglucosamine PTS system EIICBA or EIICB component [EC:2.7.1.193]	map00520	Amino sugar and nucleotide sugar metabolism
17.0835	1.19518	9.05116	3.48027e-13	2.17232e-11	19.6382	ko:K02804	K02804	Up in NP	Yes	nagE; N-acetylglucosamine PTS system EIICBA or EIICB component [EC:2.7.1.193]	ko00520
17.0835	1.19518	9.05116	3.48027e-13	2.17232e-11	19.6382	ko:K02804	K02804	Up in NP	Yes	nagE; N-acetylglucosamine PTS system EIICBA or EIICB component [EC:2.7.1.193]	map02060	Phosphotransferase system (PTS)
17.0835	1.19518	9.05116	3.48027e-13	2.17232e-11	19.6382	ko:K02804	K02804	Up in NP	Yes	nagE; N-acetylglucosamine PTS system EIICBA or EIICB component [EC:2.7.1.193]	ko02060
17.1418	1.28612	9.02941	3.80398e-13	2.35298e-11	19.5501	ko:K02803	K02803	Up in NP	Yes	nagEb; N-acetylglucosamine PTS system EIIB component [EC:2.7.1.193]
3.33566	9.11828	8.97879	4.67942e-13	2.86865e-11	19.345	ko:K15855	K15855	Up in NP	Yes	csxA; exo-1,4-beta-D-glucosaminidase [EC:3.2.1.165]	map00520	Amino sugar and nucleotide sugar metabolism
3.33566	9.11828	8.97879	4.67942e-13	2.86865e-11	19.345	ko:K15855	K15855	Up in NP	Yes	csxA; exo-1,4-beta-D-glucosaminidase [EC:3.2.1.165]	ko00520
3.33566	9.11828	8.97879	4.67942e-13	2.86865e-11	19.345	ko:K15855	K15855	Up in NP	Yes	csxA; exo-1,4-beta-D-glucosaminidase [EC:3.2.1.165]	map01100	Metabolic pathways
3.33566	9.11828	8.97879	4.67942e-13	2.86865e-11	19.345	ko:K15855	K15855	Up in NP	Yes	csxA; exo-1,4-beta-D-glucosaminidase [EC:3.2.1.165]	ko01100
3.55024	10.8488	8.9724	4.80338e-13	2.91858e-11	19.3191	ko:K09516	K09516	Up in NP	Yes	RETSAT; all-trans-retinol 13,14-reductase [EC:1.3.99.23]	map00830	Retinol metabolism
3.55024	10.8488	8.9724	4.80338e-13	2.91858e-11	19.3191	ko:K09516	K09516	Up in NP	Yes	RETSAT; all-trans-retinol 13,14-reductase [EC:1.3.99.23]	ko00830
2.94762	9.56692	8.96253	5.00137e-13	3.01223e-11	19.279	ko:K18334	K18334	Up in NP	Yes	fucD; L-fuconate dehydratase [EC:4.2.1.68]	map00051	Fructose and mannose metabolism
2.94762	9.56692	8.96253	5.00137e-13	3.01223e-11	19.279	ko:K18334	K18334	Up in NP	Yes	fucD; L-fuconate dehydratase [EC:4.2.1.68]	ko00051
2.94762	9.56692	8.96253	5.00137e-13	3.01223e-11	19.279	ko:K18334	K18334	Up in NP	Yes	fucD; L-fuconate dehydratase [EC:4.2.1.68]	map01100	Metabolic pathways
2.94762	9.56692	8.96253	5.00137e-13	3.01223e-11	19.279	ko:K18334	K18334	Up in NP	Yes	fucD; L-fuconate dehydratase [EC:4.2.1.68]	ko01100
2.94762	9.56692	8.96253	5.00137e-13	3.01223e-11	19.279	ko:K18334	K18334	Up in NP	Yes	fucD; L-fuconate dehydratase [EC:4.2.1.68]	map01120	Microbial metabolism in diverse environments
2.94762	9.56692	8.96253	5.00137e-13	3.01223e-11	19.279	ko:K18334	K18334	Up in NP	Yes	fucD; L-fuconate dehydratase [EC:4.2.1.68]	ko01120
-21.4131	-7.013	-8.91564	6.06035e-13	3.61829e-11	19.0888	ko:K10202	K10202	Up in Control	Yes	ngcG; N-acetylglucosamine transport system permease protein	map02010	ABC transporters
-21.4131	-7.013	-8.91564	6.06035e-13	3.61829e-11	19.0888	ko:K10202	K10202	Up in Control	Yes	ngcG; N-acetylglucosamine transport system permease protein	ko02010
-20.5729	-8.52828	-8.85343	7.81993e-13	4.62859e-11	18.8364	ko:K00169	K00169	Up in Control	Yes	porA; pyruvate ferredoxin oxidoreductase alpha subunit [EC:1.2.7.1]	map00010	Glycolysis / Gluconeogenesis
-20.5729	-8.52828	-8.85343	7.81993e-13	4.62859e-11	18.8364	ko:K00169	K00169	Up in Control	Yes	porA; pyruvate ferredoxin oxidoreductase alpha subunit [EC:1.2.7.1]	ko00010
-20.5729	-8.52828	-8.85343	7.81993e-13	4.62859e-11	18.8364	ko:K00169	K00169	Up in Control	Yes	porA; pyruvate ferredoxin oxidoreductase alpha subunit [EC:1.2.7.1]	map00020	Citrate cycle (TCA cycle)
-20.5729	-8.52828	-8.85343	7.81993e-13	4.62859e-11	18.8364	ko:K00169	K00169	Up in Control	Yes	porA; pyruvate ferredoxin oxidoreductase alpha subunit [EC:1.2.7.1]	ko00020
-20.5729	-8.52828	-8.85343	7.81993e-13	4.62859e-11	18.8364	ko:K00169	K00169	Up in Control	Yes	porA; pyruvate ferredoxin oxidoreductase alpha subunit [EC:1.2.7.1]	map00620	Pyruvate metabolism
-20.5729	-8.52828	-8.85343	7.81993e-13	4.62859e-11	18.8364	ko:K00169	K00169	Up in Control	Yes	porA; pyruvate ferredoxin oxidoreductase alpha subunit [EC:1.2.7.1]	ko00620
-20.5729	-8.52828	-8.85343	7.81993e-13	4.62859e-11	18.8364	ko:K00169	K00169	Up in Control	Yes	porA; pyruvate ferredoxin oxidoreductase alpha subunit [EC:1.2.7.1]	map00633	Nitrotoluene degradation
-20.5729	-8.52828	-8.85343	7.81993e-13	4.62859e-11	18.8364	ko:K00169	K00169	Up in Control	Yes	porA; pyruvate ferredoxin oxidoreductase alpha subunit [EC:1.2.7.1]	ko00633
-20.5729	-8.52828	-8.85343	7.81993e-13	4.62859e-11	18.8364	ko:K00169	K00169	Up in Control	Yes	porA; pyruvate ferredoxin oxidoreductase alpha subunit [EC:1.2.7.1]	map00640	Propanoate metabolism
-20.5729	-8.52828	-8.85343	7.81993e-13	4.62859e-11	18.8364	ko:K00169	K00169	Up in Control	Yes	porA; pyruvate ferredoxin oxidoreductase alpha subunit [EC:1.2.7.1]	ko00640
-20.5729	-8.52828	-8.85343	7.81993e-13	4.62859e-11	18.8364	ko:K00169	K00169	Up in Control	Yes	porA; pyruvate ferredoxin oxidoreductase alpha subunit [EC:1.2.7.1]	map00650	Butanoate metabolism
-20.5729	-8.52828	-8.85343	7.81993e-13	4.62859e-11	18.8364	ko:K00169	K00169	Up in Control	Yes	porA; pyruvate ferredoxin oxidoreductase alpha subunit [EC:1.2.7.1]	ko00650
-20.5729	-8.52828	-8.85343	7.81993e-13	4.62859e-11	18.8364	ko:K00169	K00169	Up in Control	Yes	porA; pyruvate ferredoxin oxidoreductase alpha subunit [EC:1.2.7.1]	map00680	Methane metabolism
-20.5729	-8.52828	-8.85343	7.81993e-13	4.62859e-11	18.8364	ko:K00169	K00169	Up in Control	Yes	porA; pyruvate ferredoxin oxidoreductase alpha subunit [EC:1.2.7.1]	ko00680
-20.5729	-8.52828	-8.85343	7.81993e-13	4.62859e-11	18.8364	ko:K00169	K00169	Up in Control	Yes	porA; pyruvate ferredoxin oxidoreductase alpha subunit [EC:1.2.7.1]	map00720	Other carbon fixation pathways
-20.5729	-8.52828	-8.85343	7.81993e-13	4.62859e-11	18.8364	ko:K00169	K00169	Up in Control	Yes	porA; pyruvate ferredoxin oxidoreductase alpha subunit [EC:1.2.7.1]	ko00720
-20.5729	-8.52828	-8.85343	7.81993e-13	4.62859e-11	18.8364	ko:K00169	K00169	Up in Control	Yes	porA; pyruvate ferredoxin oxidoreductase alpha subunit [EC:1.2.7.1]	map01100	Metabolic pathways
-20.5729	-8.52828	-8.85343	7.81993e-13	4.62859e-11	18.8364	ko:K00169	K00169	Up in Control	Yes	porA; pyruvate ferredoxin oxidoreductase alpha subunit [EC:1.2.7.1]	ko01100
-20.5729	-8.52828	-8.85343	7.81993e-13	4.62859e-11	18.8364	ko:K00169	K00169	Up in Control	Yes	porA; pyruvate ferredoxin oxidoreductase alpha subunit [EC:1.2.7.1]	map01110	Biosynthesis of secondary metabolites
-20.5729	-8.52828	-8.85343	7.81993e-13	4.62859e-11	18.8364	ko:K00169	K00169	Up in Control	Yes	porA; pyruvate ferredoxin oxidoreductase alpha subunit [EC:1.2.7.1]	ko01110
-20.5729	-8.52828	-8.85343	7.81993e-13	4.62859e-11	18.8364	ko:K00169	K00169	Up in Control	Yes	porA; pyruvate ferredoxin oxidoreductase alpha subunit [EC:1.2.7.1]	map01120	Microbial metabolism in diverse environments
-20.5729	-8.52828	-8.85343	7.81993e-13	4.62859e-11	18.8364	ko:K00169	K00169	Up in Control	Yes	porA; pyruvate ferredoxin oxidoreductase alpha subunit [EC:1.2.7.1]	ko01120
-20.5729	-8.52828	-8.85343	7.81993e-13	4.62859e-11	18.8364	ko:K00169	K00169	Up in Control	Yes	porA; pyruvate ferredoxin oxidoreductase alpha subunit [EC:1.2.7.1]	map01200	Carbon metabolism
-20.5729	-8.52828	-8.85343	7.81993e-13	4.62859e-11	18.8364	ko:K00169	K00169	Up in Control	Yes	porA; pyruvate ferredoxin oxidoreductase alpha subunit [EC:1.2.7.1]	ko01200
-20.5729	-8.52828	-8.85343	7.81993e-13	4.62859e-11	18.8364	ko:K00169	K00169	Up in Control	Yes	porA; pyruvate ferredoxin oxidoreductase alpha subunit [EC:1.2.7.1]	map01210	2-Oxocarboxylic acid metabolism
-20.5729	-8.52828	-8.85343	7.81993e-13	4.62859e-11	18.8364	ko:K00169	K00169	Up in Control	Yes	porA; pyruvate ferredoxin oxidoreductase alpha subunit [EC:1.2.7.1]	ko01210
-3.75589	8.71805	-8.80528	9.52693e-13	5.59076e-11	18.6408	ko:K02679	K02679	Up in Control	Yes	ppdA; prepilin peptidase dependent protein A
18.5857	-3.46099	8.79641	9.88021e-13	5.65313e-11	18.6048	ko:K02267	K02267	Up in NP	Yes	COX6B; cytochrome c oxidase subunit 6b	map00190	Oxidative phosphorylation
18.5857	-3.46099	8.79641	9.88021e-13	5.65313e-11	18.6048	ko:K02267	K02267	Up in NP	Yes	COX6B; cytochrome c oxidase subunit 6b	ko00190
18.5857	-3.46099	8.79641	9.88021e-13	5.65313e-11	18.6048	ko:K02267	K02267	Up in NP	Yes	COX6B; cytochrome c oxidase subunit 6b	map01100	Metabolic pathways
18.5857	-3.46099	8.79641	9.88021e-13	5.65313e-11	18.6048	ko:K02267	K02267	Up in NP	Yes	COX6B; cytochrome c oxidase subunit 6b	ko01100
18.5857	-3.46099	8.79641	9.88021e-13	5.65313e-11	18.6048	ko:K02267	K02267	Up in NP	Yes	COX6B; cytochrome c oxidase subunit 6b	map04260	Cardiac muscle contraction
18.5857	-3.46099	8.79641	9.88021e-13	5.65313e-11	18.6048	ko:K02267	K02267	Up in NP	Yes	COX6B; cytochrome c oxidase subunit 6b	ko04260
18.5857	-3.46099	8.79641	9.88021e-13	5.65313e-11	18.6048	ko:K02267	K02267	Up in NP	Yes	COX6B; cytochrome c oxidase subunit 6b	map04714	Thermogenesis
18.5857	-3.46099	8.79641	9.88021e-13	5.65313e-11	18.6048	ko:K02267	K02267	Up in NP	Yes	COX6B; cytochrome c oxidase subunit 6b	ko04714
18.5857	-3.46099	8.79641	9.88021e-13	5.65313e-11	18.6048	ko:K02267	K02267	Up in NP	Yes	COX6B; cytochrome c oxidase subunit 6b	map04932	Non-alcoholic fatty liver disease
18.5857	-3.46099	8.79641	9.88021e-13	5.65313e-11	18.6048	ko:K02267	K02267	Up in NP	Yes	COX6B; cytochrome c oxidase subunit 6b	ko04932
18.5857	-3.46099	8.79641	9.88021e-13	5.65313e-11	18.6048	ko:K02267	K02267	Up in NP	Yes	COX6B; cytochrome c oxidase subunit 6b	map05010	Alzheimer disease
18.5857	-3.46099	8.79641	9.88021e-13	5.65313e-11	18.6048	ko:K02267	K02267	Up in NP	Yes	COX6B; cytochrome c oxidase subunit 6b	ko05010
18.5857	-3.46099	8.79641	9.88021e-13	5.65313e-11	18.6048	ko:K02267	K02267	Up in NP	Yes	COX6B; cytochrome c oxidase subunit 6b	map05012	Parkinson disease
18.5857	-3.46099	8.79641	9.88021e-13	5.65313e-11	18.6048	ko:K02267	K02267	Up in NP	Yes	COX6B; cytochrome c oxidase subunit 6b	ko05012
18.5857	-3.46099	8.79641	9.88021e-13	5.65313e-11	18.6048	ko:K02267	K02267	Up in NP	Yes	COX6B; cytochrome c oxidase subunit 6b	map05014	Amyotrophic lateral sclerosis
18.5857	-3.46099	8.79641	9.88021e-13	5.65313e-11	18.6048	ko:K02267	K02267	Up in NP	Yes	COX6B; cytochrome c oxidase subunit 6b	ko05014
18.5857	-3.46099	8.79641	9.88021e-13	5.65313e-11	18.6048	ko:K02267	K02267	Up in NP	Yes	COX6B; cytochrome c oxidase subunit 6b	map05016	Huntington disease
18.5857	-3.46099	8.79641	9.88021e-13	5.65313e-11	18.6048	ko:K02267	K02267	Up in NP	Yes	COX6B; cytochrome c oxidase subunit 6b	ko05016
18.5857	-3.46099	8.79641	9.88021e-13	5.65313e-11	18.6048	ko:K02267	K02267	Up in NP	Yes	COX6B; cytochrome c oxidase subunit 6b	map05020	Prion disease
18.5857	-3.46099	8.79641	9.88021e-13	5.65313e-11	18.6048	ko:K02267	K02267	Up in NP	Yes	COX6B; cytochrome c oxidase subunit 6b	ko05020
18.5857	-3.46099	8.79641	9.88021e-13	5.65313e-11	18.6048	ko:K02267	K02267	Up in NP	Yes	COX6B; cytochrome c oxidase subunit 6b	map05022	Pathways of neurodegeneration - multiple diseases
18.5857	-3.46099	8.79641	9.88021e-13	5.65313e-11	18.6048	ko:K02267	K02267	Up in NP	Yes	COX6B; cytochrome c oxidase subunit 6b	ko05022
18.5857	-3.46099	8.79641	9.88021e-13	5.65313e-11	18.6048	ko:K02267	K02267	Up in NP	Yes	COX6B; cytochrome c oxidase subunit 6b	map05208	Chemical carcinogenesis - reactive oxygen species
18.5857	-3.46099	8.79641	9.88021e-13	5.65313e-11	18.6048	ko:K02267	K02267	Up in NP	Yes	COX6B; cytochrome c oxidase subunit 6b	ko05208
18.5857	-3.46099	8.79641	9.88021e-13	5.65313e-11	18.6048	ko:K02267	K02267	Up in NP	Yes	COX6B; cytochrome c oxidase subunit 6b	map05415	Diabetic cardiomyopathy
18.5857	-3.46099	8.79641	9.88021e-13	5.65313e-11	18.6048	ko:K02267	K02267	Up in NP	Yes	COX6B; cytochrome c oxidase subunit 6b	ko05415
18.5857	-3.46099	8.79641	9.88021e-13	5.65313e-11	18.6048	ko:K13980	K13980	Up in NP	Yes	ADH4; alcohol dehydrogenase 4 [EC:1.1.1.1]	map00010	Glycolysis / Gluconeogenesis
18.5857	-3.46099	8.79641	9.88021e-13	5.65313e-11	18.6048	ko:K13980	K13980	Up in NP	Yes	ADH4; alcohol dehydrogenase 4 [EC:1.1.1.1]	ko00010
18.5857	-3.46099	8.79641	9.88021e-13	5.65313e-11	18.6048	ko:K13980	K13980	Up in NP	Yes	ADH4; alcohol dehydrogenase 4 [EC:1.1.1.1]	map00071	Fatty acid degradation
18.5857	-3.46099	8.79641	9.88021e-13	5.65313e-11	18.6048	ko:K13980	K13980	Up in NP	Yes	ADH4; alcohol dehydrogenase 4 [EC:1.1.1.1]	ko00071
18.5857	-3.46099	8.79641	9.88021e-13	5.65313e-11	18.6048	ko:K13980	K13980	Up in NP	Yes	ADH4; alcohol dehydrogenase 4 [EC:1.1.1.1]	map00350	Tyrosine metabolism
18.5857	-3.46099	8.79641	9.88021e-13	5.65313e-11	18.6048	ko:K13980	K13980	Up in NP	Yes	ADH4; alcohol dehydrogenase 4 [EC:1.1.1.1]	ko00350
18.5857	-3.46099	8.79641	9.88021e-13	5.65313e-11	18.6048	ko:K13980	K13980	Up in NP	Yes	ADH4; alcohol dehydrogenase 4 [EC:1.1.1.1]	map00620	Pyruvate metabolism
18.5857	-3.46099	8.79641	9.88021e-13	5.65313e-11	18.6048	ko:K13980	K13980	Up in NP	Yes	ADH4; alcohol dehydrogenase 4 [EC:1.1.1.1]	ko00620
18.5857	-3.46099	8.79641	9.88021e-13	5.65313e-11	18.6048	ko:K13980	K13980	Up in NP	Yes	ADH4; alcohol dehydrogenase 4 [EC:1.1.1.1]	map00830	Retinol metabolism
18.5857	-3.46099	8.79641	9.88021e-13	5.65313e-11	18.6048	ko:K13980	K13980	Up in NP	Yes	ADH4; alcohol dehydrogenase 4 [EC:1.1.1.1]	ko00830
18.5857	-3.46099	8.79641	9.88021e-13	5.65313e-11	18.6048	ko:K13980	K13980	Up in NP	Yes	ADH4; alcohol dehydrogenase 4 [EC:1.1.1.1]	map00980	Metabolism of xenobiotics by cytochrome P450
18.5857	-3.46099	8.79641	9.88021e-13	5.65313e-11	18.6048	ko:K13980	K13980	Up in NP	Yes	ADH4; alcohol dehydrogenase 4 [EC:1.1.1.1]	ko00980
18.5857	-3.46099	8.79641	9.88021e-13	5.65313e-11	18.6048	ko:K13980	K13980	Up in NP	Yes	ADH4; alcohol dehydrogenase 4 [EC:1.1.1.1]	map00982	Drug metabolism - cytochrome P450
18.5857	-3.46099	8.79641	9.88021e-13	5.65313e-11	18.6048	ko:K13980	K13980	Up in NP	Yes	ADH4; alcohol dehydrogenase 4 [EC:1.1.1.1]	ko00982
18.5857	-3.46099	8.79641	9.88021e-13	5.65313e-11	18.6048	ko:K13980	K13980	Up in NP	Yes	ADH4; alcohol dehydrogenase 4 [EC:1.1.1.1]	map01100	Metabolic pathways
18.5857	-3.46099	8.79641	9.88021e-13	5.65313e-11	18.6048	ko:K13980	K13980	Up in NP	Yes	ADH4; alcohol dehydrogenase 4 [EC:1.1.1.1]	ko01100
18.5857	-3.46099	8.79641	9.88021e-13	5.65313e-11	18.6048	ko:K13980	K13980	Up in NP	Yes	ADH4; alcohol dehydrogenase 4 [EC:1.1.1.1]	map04936	Alcoholic liver disease
18.5857	-3.46099	8.79641	9.88021e-13	5.65313e-11	18.6048	ko:K13980	K13980	Up in NP	Yes	ADH4; alcohol dehydrogenase 4 [EC:1.1.1.1]	ko04936
18.5857	-3.46099	8.79641	9.88021e-13	5.65313e-11	18.6048	ko:K18857	K18857	Up in NP	Yes	ADH1; alcohol dehydrogenase class-P [EC:1.1.1.1]	map00010	Glycolysis / Gluconeogenesis
18.5857	-3.46099	8.79641	9.88021e-13	5.65313e-11	18.6048	ko:K18857	K18857	Up in NP	Yes	ADH1; alcohol dehydrogenase class-P [EC:1.1.1.1]	ko00010
18.5857	-3.46099	8.79641	9.88021e-13	5.65313e-11	18.6048	ko:K18857	K18857	Up in NP	Yes	ADH1; alcohol dehydrogenase class-P [EC:1.1.1.1]	map00071	Fatty acid degradation
18.5857	-3.46099	8.79641	9.88021e-13	5.65313e-11	18.6048	ko:K18857	K18857	Up in NP	Yes	ADH1; alcohol dehydrogenase class-P [EC:1.1.1.1]	ko00071
18.5857	-3.46099	8.79641	9.88021e-13	5.65313e-11	18.6048	ko:K18857	K18857	Up in NP	Yes	ADH1; alcohol dehydrogenase class-P [EC:1.1.1.1]	map00350	Tyrosine metabolism
18.5857	-3.46099	8.79641	9.88021e-13	5.65313e-11	18.6048	ko:K18857	K18857	Up in NP	Yes	ADH1; alcohol dehydrogenase class-P [EC:1.1.1.1]	ko00350
18.5857	-3.46099	8.79641	9.88021e-13	5.65313e-11	18.6048	ko:K18857	K18857	Up in NP	Yes	ADH1; alcohol dehydrogenase class-P [EC:1.1.1.1]	map00592	alpha-Linolenic acid metabolism
18.5857	-3.46099	8.79641	9.88021e-13	5.65313e-11	18.6048	ko:K18857	K18857	Up in NP	Yes	ADH1; alcohol dehydrogenase class-P [EC:1.1.1.1]	ko00592
18.5857	-3.46099	8.79641	9.88021e-13	5.65313e-11	18.6048	ko:K18857	K18857	Up in NP	Yes	ADH1; alcohol dehydrogenase class-P [EC:1.1.1.1]	map00620	Pyruvate metabolism
18.5857	-3.46099	8.79641	9.88021e-13	5.65313e-11	18.6048	ko:K18857	K18857	Up in NP	Yes	ADH1; alcohol dehydrogenase class-P [EC:1.1.1.1]	ko00620
18.5857	-3.46099	8.79641	9.88021e-13	5.65313e-11	18.6048	ko:K18857	K18857	Up in NP	Yes	ADH1; alcohol dehydrogenase class-P [EC:1.1.1.1]	map01100	Metabolic pathways
18.5857	-3.46099	8.79641	9.88021e-13	5.65313e-11	18.6048	ko:K18857	K18857	Up in NP	Yes	ADH1; alcohol dehydrogenase class-P [EC:1.1.1.1]	ko01100
18.5857	-3.46099	8.79641	9.88021e-13	5.65313e-11	18.6048	ko:K18857	K18857	Up in NP	Yes	ADH1; alcohol dehydrogenase class-P [EC:1.1.1.1]	map01110	Biosynthesis of secondary metabolites
18.5857	-3.46099	8.79641	9.88021e-13	5.65313e-11	18.6048	ko:K18857	K18857	Up in NP	Yes	ADH1; alcohol dehydrogenase class-P [EC:1.1.1.1]	ko01110
18.5857	-3.46099	8.79641	9.88021e-13	5.65313e-11	18.6048	ko:K18857	K18857	Up in NP	Yes	ADH1; alcohol dehydrogenase class-P [EC:1.1.1.1]	map01120	Microbial metabolism in diverse environments
18.5857	-3.46099	8.79641	9.88021e-13	5.65313e-11	18.6048	ko:K18857	K18857	Up in NP	Yes	ADH1; alcohol dehydrogenase class-P [EC:1.1.1.1]	ko01120
-21.0091	-6.7296	-8.69667	1.48788e-12	8.44281e-11	18.1994	ko:K07083	K07083	Up in Control	Yes	K07083; putative periplasmic solute-binding protein
-21.0028	-6.72519	-8.68592	1.55501e-12	8.75139e-11	18.1557	ko:K22391	K22391	Up in Control	Yes	E3.5.4.16; GTP cyclohydrolase I [EC:3.5.4.16]	map00790	Folate biosynthesis
-21.0028	-6.72519	-8.68592	1.55501e-12	8.75139e-11	18.1557	ko:K22391	K22391	Up in Control	Yes	E3.5.4.16; GTP cyclohydrolase I [EC:3.5.4.16]	ko00790
-21.0028	-6.72519	-8.68592	1.55501e-12	8.75139e-11	18.1557	ko:K22391	K22391	Up in Control	Yes	E3.5.4.16; GTP cyclohydrolase I [EC:3.5.4.16]	map01100	Metabolic pathways
-21.0028	-6.72519	-8.68592	1.55501e-12	8.75139e-11	18.1557	ko:K22391	K22391	Up in Control	Yes	E3.5.4.16; GTP cyclohydrolase I [EC:3.5.4.16]	ko01100
-21.0028	-6.72519	-8.68592	1.55501e-12	8.75139e-11	18.1557	ko:K22391	K22391	Up in Control	Yes	E3.5.4.16; GTP cyclohydrolase I [EC:3.5.4.16]	map01240	Biosynthesis of cofactors
-21.0028	-6.72519	-8.68592	1.55501e-12	8.75139e-11	18.1557	ko:K22391	K22391	Up in Control	Yes	E3.5.4.16; GTP cyclohydrolase I [EC:3.5.4.16]	ko01240
-20.9971	-6.72119	-8.6755	1.62301e-12	9.05981e-11	18.1133	ko:K22373	K22373	Up in Control	Yes	larA; lactate racemase [EC:5.1.2.1]	map00620	Pyruvate metabolism
-20.9971	-6.72119	-8.6755	1.62301e-12	9.05981e-11	18.1133	ko:K22373	K22373	Up in Control	Yes	larA; lactate racemase [EC:5.1.2.1]	ko00620
-20.9971	-6.72119	-8.6755	1.62301e-12	9.05981e-11	18.1133	ko:K22373	K22373	Up in Control	Yes	larA; lactate racemase [EC:5.1.2.1]	map01100	Metabolic pathways
-20.9971	-6.72119	-8.6755	1.62301e-12	9.05981e-11	18.1133	ko:K22373	K22373	Up in Control	Yes	larA; lactate racemase [EC:5.1.2.1]	ko01100
18.9392	-5.55889	8.66905	1.66658e-12	9.228e-11	18.0871	ko:K17884	K17884	Up in NP	Yes	E2.7.8.39; archaetidylinositol phosphate synthase [EC:2.7.8.39]
-23.4484	-5.11818	-8.63306	1.93223e-12	1.06133e-10	17.9406	ko:K02245	K02245	Up in Control	Yes	comGC; competence protein ComGC
3.77688	10.5498	8.60994	2.12478e-12	1.15784e-10	17.8466	ko:K15864	K15864	Up in NP	Yes	nirS; nitrite reductase (NO-forming) / hydroxylamine reductase [EC:1.7.2.1 1.7.99.1]	map00910	Nitrogen metabolism
3.77688	10.5498	8.60994	2.12478e-12	1.15784e-10	17.8466	ko:K15864	K15864	Up in NP	Yes	nirS; nitrite reductase (NO-forming) / hydroxylamine reductase [EC:1.7.2.1 1.7.99.1]	ko00910
3.77688	10.5498	8.60994	2.12478e-12	1.15784e-10	17.8466	ko:K15864	K15864	Up in NP	Yes	nirS; nitrite reductase (NO-forming) / hydroxylamine reductase [EC:1.7.2.1 1.7.99.1]	map01100	Metabolic pathways
3.77688	10.5498	8.60994	2.12478e-12	1.15784e-10	17.8466	ko:K15864	K15864	Up in NP	Yes	nirS; nitrite reductase (NO-forming) / hydroxylamine reductase [EC:1.7.2.1 1.7.99.1]	ko01100
3.77688	10.5498	8.60994	2.12478e-12	1.15784e-10	17.8466	ko:K15864	K15864	Up in NP	Yes	nirS; nitrite reductase (NO-forming) / hydroxylamine reductase [EC:1.7.2.1 1.7.99.1]	map01120	Microbial metabolism in diverse environments
3.77688	10.5498	8.60994	2.12478e-12	1.15784e-10	17.8466	ko:K15864	K15864	Up in NP	Yes	nirS; nitrite reductase (NO-forming) / hydroxylamine reductase [EC:1.7.2.1 1.7.99.1]	ko01120
3.77688	10.5498	8.60994	2.12478e-12	1.15784e-10	17.8466	ko:K15864	K15864	Up in NP	Yes	nirS; nitrite reductase (NO-forming) / hydroxylamine reductase [EC:1.7.2.1 1.7.99.1]	map01310	Nitrogen cycle
3.77688	10.5498	8.60994	2.12478e-12	1.15784e-10	17.8466	ko:K15864	K15864	Up in NP	Yes	nirS; nitrite reductase (NO-forming) / hydroxylamine reductase [EC:1.7.2.1 1.7.99.1]	ko01310
-17.8441	-13.1396	-8.59687	2.24206e-12	1.21213e-10	17.7934	ko:K00176	K00176	Up in Control	Yes	korD, oorD; 2-oxoglutarate ferredoxin oxidoreductase subunit delta [EC:1.2.7.3]	map00020	Citrate cycle (TCA cycle)
-17.8441	-13.1396	-8.59687	2.24206e-12	1.21213e-10	17.7934	ko:K00176	K00176	Up in Control	Yes	korD, oorD; 2-oxoglutarate ferredoxin oxidoreductase subunit delta [EC:1.2.7.3]	ko00020
-17.8441	-13.1396	-8.59687	2.24206e-12	1.21213e-10	17.7934	ko:K00176	K00176	Up in Control	Yes	korD, oorD; 2-oxoglutarate ferredoxin oxidoreductase subunit delta [EC:1.2.7.3]	map00720	Other carbon fixation pathways
-17.8441	-13.1396	-8.59687	2.24206e-12	1.21213e-10	17.7934	ko:K00176	K00176	Up in Control	Yes	korD, oorD; 2-oxoglutarate ferredoxin oxidoreductase subunit delta [EC:1.2.7.3]	ko00720
-17.8441	-13.1396	-8.59687	2.24206e-12	1.21213e-10	17.7934	ko:K00176	K00176	Up in Control	Yes	korD, oorD; 2-oxoglutarate ferredoxin oxidoreductase subunit delta [EC:1.2.7.3]	map01100	Metabolic pathways
-17.8441	-13.1396	-8.59687	2.24206e-12	1.21213e-10	17.7934	ko:K00176	K00176	Up in Control	Yes	korD, oorD; 2-oxoglutarate ferredoxin oxidoreductase subunit delta [EC:1.2.7.3]	ko01100
-17.8441	-13.1396	-8.59687	2.24206e-12	1.21213e-10	17.7934	ko:K00176	K00176	Up in Control	Yes	korD, oorD; 2-oxoglutarate ferredoxin oxidoreductase subunit delta [EC:1.2.7.3]	map01110	Biosynthesis of secondary metabolites
-17.8441	-13.1396	-8.59687	2.24206e-12	1.21213e-10	17.7934	ko:K00176	K00176	Up in Control	Yes	korD, oorD; 2-oxoglutarate ferredoxin oxidoreductase subunit delta [EC:1.2.7.3]	ko01110
-17.8441	-13.1396	-8.59687	2.24206e-12	1.21213e-10	17.7934	ko:K00176	K00176	Up in Control	Yes	korD, oorD; 2-oxoglutarate ferredoxin oxidoreductase subunit delta [EC:1.2.7.3]	map01120	Microbial metabolism in diverse environments
-17.8441	-13.1396	-8.59687	2.24206e-12	1.21213e-10	17.7934	ko:K00176	K00176	Up in Control	Yes	korD, oorD; 2-oxoglutarate ferredoxin oxidoreductase subunit delta [EC:1.2.7.3]	ko01120
-17.8441	-13.1396	-8.59687	2.24206e-12	1.21213e-10	17.7934	ko:K00176	K00176	Up in Control	Yes	korD, oorD; 2-oxoglutarate ferredoxin oxidoreductase subunit delta [EC:1.2.7.3]	map01200	Carbon metabolism
-17.8441	-13.1396	-8.59687	2.24206e-12	1.21213e-10	17.7934	ko:K00176	K00176	Up in Control	Yes	korD, oorD; 2-oxoglutarate ferredoxin oxidoreductase subunit delta [EC:1.2.7.3]	ko01200
-17.8441	-13.1396	-8.59687	2.24206e-12	1.21213e-10	17.7934	ko:K00176	K00176	Up in Control	Yes	korD, oorD; 2-oxoglutarate ferredoxin oxidoreductase subunit delta [EC:1.2.7.3]	map01210	2-Oxocarboxylic acid metabolism
-17.8441	-13.1396	-8.59687	2.24206e-12	1.21213e-10	17.7934	ko:K00176	K00176	Up in Control	Yes	korD, oorD; 2-oxoglutarate ferredoxin oxidoreductase subunit delta [EC:1.2.7.3]	ko01210
4.12561	10.3793	8.58715	2.33347e-12	1.25169e-10	17.7538	ko:K09957	K09957	Up in NP	Yes	K09957; uncharacterized protein
2.98318	10.9388	8.43364	4.38829e-12	2.3256e-10	17.1286	ko:K02567	K02567	Up in NP	Yes	napA; nitrate reductase (cytochrome) [EC:1.9.6.1]	map00910	Nitrogen metabolism
2.98318	10.9388	8.43364	4.38829e-12	2.3256e-10	17.1286	ko:K02567	K02567	Up in NP	Yes	napA; nitrate reductase (cytochrome) [EC:1.9.6.1]	ko00910
2.98318	10.9388	8.43364	4.38829e-12	2.3256e-10	17.1286	ko:K02567	K02567	Up in NP	Yes	napA; nitrate reductase (cytochrome) [EC:1.9.6.1]	map01100	Metabolic pathways
2.98318	10.9388	8.43364	4.38829e-12	2.3256e-10	17.1286	ko:K02567	K02567	Up in NP	Yes	napA; nitrate reductase (cytochrome) [EC:1.9.6.1]	ko01100
2.98318	10.9388	8.43364	4.38829e-12	2.3256e-10	17.1286	ko:K02567	K02567	Up in NP	Yes	napA; nitrate reductase (cytochrome) [EC:1.9.6.1]	map01120	Microbial metabolism in diverse environments
2.98318	10.9388	8.43364	4.38829e-12	2.3256e-10	17.1286	ko:K02567	K02567	Up in NP	Yes	napA; nitrate reductase (cytochrome) [EC:1.9.6.1]	ko01120
2.98318	10.9388	8.43364	4.38829e-12	2.3256e-10	17.1286	ko:K02567	K02567	Up in NP	Yes	napA; nitrate reductase (cytochrome) [EC:1.9.6.1]	map01310	Nitrogen cycle
2.98318	10.9388	8.43364	4.38829e-12	2.3256e-10	17.1286	ko:K02567	K02567	Up in NP	Yes	napA; nitrate reductase (cytochrome) [EC:1.9.6.1]	ko01310
2.62996	8.82051	8.43281	4.40326e-12	2.3256e-10	17.1252	ko:K13593	K13593	Up in NP	Yes	tipF; cyclic-di-GMP phosphodiesterase, flagellum assembly factor TipF	map04112	Cell cycle - Caulobacter
2.62996	8.82051	8.43281	4.40326e-12	2.3256e-10	17.1252	ko:K13593	K13593	Up in NP	Yes	tipF; cyclic-di-GMP phosphodiesterase, flagellum assembly factor TipF	ko04112
-19.3567	-7.89596	-8.40153	5.00834e-12	2.62498e-10	16.9978	ko:K18785	K18785	Up in Control	Yes	mp2; beta-1,4-mannooligosaccharide/beta-1,4-mannosyl-N-acetylglucosamine phosphorylase [EC:2.4.1.319 2.4.1.320]
-17.5906	-13.6578	-8.37179	5.66096e-12	2.94456e-10	16.8765	ko:K03834	K03834	Up in Control	Yes	tyrP; tyrosine-specific transport protein
2.77315	12.2446	8.36692	5.77559e-12	2.98159e-10	16.8567	ko:K10924	K10924	Up in NP	Yes	mshA; MSHA pilin protein MshA	map05111	Biofilm formation - Vibrio cholerae
2.77315	12.2446	8.36692	5.77559e-12	2.98159e-10	16.8567	ko:K10924	K10924	Up in NP	Yes	mshA; MSHA pilin protein MshA	ko05111
19.1786	-2.09626	8.30722	7.38589e-12	3.75641e-10	16.6133	ko:K03166	K03166	Up in NP	Yes	top6A; DNA topoisomerase VI subunit A [EC:5.6.2.2]
19.1786	-2.09626	8.30722	7.38589e-12	3.75641e-10	16.6133	ko:K03167	K03167	Up in NP	Yes	top6B; DNA topoisomerase VI subunit B [EC:5.6.2.2]
19.1551	-2.11272	8.30018	7.60314e-12	3.83847e-10	16.5846	ko:K07773	K07773	Up in NP	Yes	arcA; two-component system, OmpR family, aerobic respiration control protein ArcA	map02020	Two-component system
19.1551	-2.11272	8.30018	7.60314e-12	3.83847e-10	16.5846	ko:K07773	K07773	Up in NP	Yes	arcA; two-component system, OmpR family, aerobic respiration control protein ArcA	ko02020
19.1551	-2.11272	8.30018	7.60314e-12	3.83847e-10	16.5846	ko:K07773	K07773	Up in NP	Yes	arcA; two-component system, OmpR family, aerobic respiration control protein ArcA	map02026	Biofilm formation - Escherichia coli
19.1551	-2.11272	8.30018	7.60314e-12	3.83847e-10	16.5846	ko:K07773	K07773	Up in NP	Yes	arcA; two-component system, OmpR family, aerobic respiration control protein ArcA	ko02026
19.8488	-1.42616	8.28532	8.08346e-12	4.05117e-10	16.524	ko:K01312	K01312	Up in NP	Yes	PRSS1_2_3; trypsin [EC:3.4.21.4]	map04080	Neuroactive ligand-receptor interaction
19.8488	-1.42616	8.28532	8.08346e-12	4.05117e-10	16.524	ko:K01312	K01312	Up in NP	Yes	PRSS1_2_3; trypsin [EC:3.4.21.4]	ko04080
19.8488	-1.42616	8.28532	8.08346e-12	4.05117e-10	16.524	ko:K01312	K01312	Up in NP	Yes	PRSS1_2_3; trypsin [EC:3.4.21.4]	map04972	Pancreatic secretion
19.8488	-1.42616	8.28532	8.08346e-12	4.05117e-10	16.524	ko:K01312	K01312	Up in NP	Yes	PRSS1_2_3; trypsin [EC:3.4.21.4]	ko04972
19.8488	-1.42616	8.28532	8.08346e-12	4.05117e-10	16.524	ko:K01312	K01312	Up in NP	Yes	PRSS1_2_3; trypsin [EC:3.4.21.4]	map04974	Protein digestion and absorption
19.8488	-1.42616	8.28532	8.08346e-12	4.05117e-10	16.524	ko:K01312	K01312	Up in NP	Yes	PRSS1_2_3; trypsin [EC:3.4.21.4]	ko04974
19.8488	-1.42616	8.28532	8.08346e-12	4.05117e-10	16.524	ko:K01312	K01312	Up in NP	Yes	PRSS1_2_3; trypsin [EC:3.4.21.4]	map05164	Influenza A
19.8488	-1.42616	8.28532	8.08346e-12	4.05117e-10	16.524	ko:K01312	K01312	Up in NP	Yes	PRSS1_2_3; trypsin [EC:3.4.21.4]	ko05164
2.6128	12.2328	8.23874	9.79399e-12	4.87286e-10	16.3341	ko:K14584	K14584	Up in NP	Yes	nahD; 2-hydroxychromene-2-carboxylate isomerase [EC:5.99.1.4]	map00626	Naphthalene degradation
2.6128	12.2328	8.23874	9.79399e-12	4.87286e-10	16.3341	ko:K14584	K14584	Up in NP	Yes	nahD; 2-hydroxychromene-2-carboxylate isomerase [EC:5.99.1.4]	ko00626
2.6128	12.2328	8.23874	9.79399e-12	4.87286e-10	16.3341	ko:K14584	K14584	Up in NP	Yes	nahD; 2-hydroxychromene-2-carboxylate isomerase [EC:5.99.1.4]	map01100	Metabolic pathways
2.6128	12.2328	8.23874	9.79399e-12	4.87286e-10	16.3341	ko:K14584	K14584	Up in NP	Yes	nahD; 2-hydroxychromene-2-carboxylate isomerase [EC:5.99.1.4]	ko01100
2.6128	12.2328	8.23874	9.79399e-12	4.87286e-10	16.3341	ko:K14584	K14584	Up in NP	Yes	nahD; 2-hydroxychromene-2-carboxylate isomerase [EC:5.99.1.4]	map01120	Microbial metabolism in diverse environments
2.6128	12.2328	8.23874	9.79399e-12	4.87286e-10	16.3341	ko:K14584	K14584	Up in NP	Yes	nahD; 2-hydroxychromene-2-carboxylate isomerase [EC:5.99.1.4]	ko01120
2.6128	12.2328	8.23874	9.79399e-12	4.87286e-10	16.3341	ko:K14584	K14584	Up in NP	Yes	nahD; 2-hydroxychromene-2-carboxylate isomerase [EC:5.99.1.4]	map01220	Degradation of aromatic compounds
2.6128	12.2328	8.23874	9.79399e-12	4.87286e-10	16.3341	ko:K14584	K14584	Up in NP	Yes	nahD; 2-hydroxychromene-2-carboxylate isomerase [EC:5.99.1.4]	ko01220
2.54908	12.3243	8.20536	1.12387e-11	5.5442e-10	16.1979	ko:K16422	K16422	Up in NP	Yes	hmo, nocN; 4-hydroxymandelate oxidase [EC:1.1.3.46]	map00261	Monobactam biosynthesis
2.54908	12.3243	8.20536	1.12387e-11	5.5442e-10	16.1979	ko:K16422	K16422	Up in NP	Yes	hmo, nocN; 4-hydroxymandelate oxidase [EC:1.1.3.46]	ko00261
2.54908	12.3243	8.20536	1.12387e-11	5.5442e-10	16.1979	ko:K16422	K16422	Up in NP	Yes	hmo, nocN; 4-hydroxymandelate oxidase [EC:1.1.3.46]	map01055	Biosynthesis of vancomycin group antibiotics
2.54908	12.3243	8.20536	1.12387e-11	5.5442e-10	16.1979	ko:K16422	K16422	Up in NP	Yes	hmo, nocN; 4-hydroxymandelate oxidase [EC:1.1.3.46]	ko01055
2.54908	12.3243	8.20536	1.12387e-11	5.5442e-10	16.1979	ko:K16422	K16422	Up in NP	Yes	hmo, nocN; 4-hydroxymandelate oxidase [EC:1.1.3.46]	map01100	Metabolic pathways
2.54908	12.3243	8.20536	1.12387e-11	5.5442e-10	16.1979	ko:K16422	K16422	Up in NP	Yes	hmo, nocN; 4-hydroxymandelate oxidase [EC:1.1.3.46]	ko01100
2.54908	12.3243	8.20536	1.12387e-11	5.5442e-10	16.1979	ko:K16422	K16422	Up in NP	Yes	hmo, nocN; 4-hydroxymandelate oxidase [EC:1.1.3.46]	map01110	Biosynthesis of secondary metabolites
2.54908	12.3243	8.20536	1.12387e-11	5.5442e-10	16.1979	ko:K16422	K16422	Up in NP	Yes	hmo, nocN; 4-hydroxymandelate oxidase [EC:1.1.3.46]	ko01110
20.0594	-4.81347	8.20393	1.13048e-11	5.5442e-10	16.1921	ko:K17768	K17768	Up in NP	Yes	TOM70; mitochondrial import receptor subunit TOM70	map04137	Mitophagy - animal
20.0594	-4.81347	8.20393	1.13048e-11	5.5442e-10	16.1921	ko:K17768	K17768	Up in NP	Yes	TOM70; mitochondrial import receptor subunit TOM70	ko04137
1.59354	13.9904	8.19814	1.15779e-11	5.63788e-10	16.1685	ko:K08082	K08082	Up in NP	Yes	algZ; two-component system, LytTR family, sensor histidine kinase AlgZ [EC:2.7.13.3]	map02020	Two-component system
1.59354	13.9904	8.19814	1.15779e-11	5.63788e-10	16.1685	ko:K08082	K08082	Up in NP	Yes	algZ; two-component system, LytTR family, sensor histidine kinase AlgZ [EC:2.7.13.3]	ko02020
2.50279	11.3311	8.15905	1.36028e-11	6.57725e-10	16.009	ko:K22298	K22298	Up in NP	Yes	smtB; ArsR family transcriptional regulator, zinc-responsive transcriptional repressor
2.99158	11.217	8.14653	1.43233e-11	6.87717e-10	15.958	ko:K14059	K14059	Up in NP	Yes	int; integrase
17.9913	-3.80377	8.00695	2.54699e-11	1.21442e-09	15.3886	ko:K01085	K01085	Up in NP	Yes	agp; glucose-1-phosphatase [EC:3.1.3.10]	map00010	Glycolysis / Gluconeogenesis
17.9913	-3.80377	8.00695	2.54699e-11	1.21442e-09	15.3886	ko:K01085	K01085	Up in NP	Yes	agp; glucose-1-phosphatase [EC:3.1.3.10]	ko00010
17.9913	-3.80377	8.00695	2.54699e-11	1.21442e-09	15.3886	ko:K01085	K01085	Up in NP	Yes	agp; glucose-1-phosphatase [EC:3.1.3.10]	map01120	Microbial metabolism in diverse environments
17.9913	-3.80377	8.00695	2.54699e-11	1.21442e-09	15.3886	ko:K01085	K01085	Up in NP	Yes	agp; glucose-1-phosphatase [EC:3.1.3.10]	ko01120
9.35568	8.40171	7.91353	3.74436e-11	1.77302e-09	15.0075	ko:K21085	K21085	Up in NP	Yes	yedQ; diguanylate cyclase [EC:2.7.7.65]	map02026	Biofilm formation - Escherichia coli
9.35568	8.40171	7.91353	3.74436e-11	1.77302e-09	15.0075	ko:K21085	K21085	Up in NP	Yes	yedQ; diguanylate cyclase [EC:2.7.7.65]	ko02026
-18.7972	-7.51522	-7.89423	4.05473e-11	1.90684e-09	14.9288	ko:K07786	K07786	Up in Control	Yes	emrY; MFS transporter, DHA2 family, multidrug resistance protein	map02020	Two-component system
-18.7972	-7.51522	-7.89423	4.05473e-11	1.90684e-09	14.9288	ko:K07786	K07786	Up in Control	Yes	emrY; MFS transporter, DHA2 family, multidrug resistance protein	ko02020
2.82879	10.9693	7.84104	5.04951e-11	2.3585e-09	14.7119	ko:K02569	K02569	Up in NP	Yes	napC; NapC/NirT family cytochrome c
4.28469	9.95982	7.81097	5.7164e-11	2.65195e-09	14.5892	ko:K13255	K13255	Up in NP	Yes	fhuF; ferric iron reductase protein FhuF
14.2269	4.94872	7.78832	6.27596e-11	2.89199e-09	14.4969	ko:K07251	K07251	Up in NP	Yes	thiK; thiamine kinase [EC:2.7.1.89]	map00730	Thiamine metabolism
14.2269	4.94872	7.78832	6.27596e-11	2.89199e-09	14.4969	ko:K07251	K07251	Up in NP	Yes	thiK; thiamine kinase [EC:2.7.1.89]	ko00730
14.2269	4.94872	7.78832	6.27596e-11	2.89199e-09	14.4969	ko:K07251	K07251	Up in NP	Yes	thiK; thiamine kinase [EC:2.7.1.89]	map01100	Metabolic pathways
14.2269	4.94872	7.78832	6.27596e-11	2.89199e-09	14.4969	ko:K07251	K07251	Up in NP	Yes	thiK; thiamine kinase [EC:2.7.1.89]	ko01100
14.1757	4.91153	7.75978	7.06004e-11	3.23161e-09	14.3805	ko:K16695	K16695	Up in NP	Yes	wzxC; lipopolysaccharide exporter
2.71668	11.1717	7.71771	8.39789e-11	3.73909e-09	14.209	ko:K17051	K17051	Up in NP	Yes	serB, clrB; selenate/chlorate reductase subunit beta [EC:1.97.1.9 1.97.1.1]	map00450	Selenocompound metabolism
2.71668	11.1717	7.71771	8.39789e-11	3.73909e-09	14.209	ko:K17051	K17051	Up in NP	Yes	serB, clrB; selenate/chlorate reductase subunit beta [EC:1.97.1.9 1.97.1.1]	ko00450
14.1027	4.86031	7.71663	8.43526e-11	3.73909e-09	14.2046	ko:K01865	K01865	Up in NP	Yes	hab; (hydroxyamino)benzene mutase [EC:5.4.4.1]	map00627	Aminobenzoate degradation
14.1027	4.86031	7.71663	8.43526e-11	3.73909e-09	14.2046	ko:K01865	K01865	Up in NP	Yes	hab; (hydroxyamino)benzene mutase [EC:5.4.4.1]	ko00627
14.1027	4.86031	7.71663	8.43526e-11	3.73909e-09	14.2046	ko:K01865	K01865	Up in NP	Yes	hab; (hydroxyamino)benzene mutase [EC:5.4.4.1]	map01120	Microbial metabolism in diverse environments
14.1027	4.86031	7.71663	8.43526e-11	3.73909e-09	14.2046	ko:K01865	K01865	Up in NP	Yes	hab; (hydroxyamino)benzene mutase [EC:5.4.4.1]	ko01120
14.1024	4.86011	7.71646	8.441e-11	3.73909e-09	14.2039	ko:K19449	K19449	Up in NP	Yes	sinR; XRE family transcriptional regulator, master regulator for biofilm formation
14.1024	4.86011	7.71646	8.441e-11	3.73909e-09	14.2039	ko:K20087	K20087	Up in NP	Yes	vioB; violacein biosynthesis protein VioB	map00404	Staurosporine biosynthesis
14.1024	4.86011	7.71646	8.441e-11	3.73909e-09	14.2039	ko:K20087	K20087	Up in NP	Yes	vioB; violacein biosynthesis protein VioB	ko00404
14.1024	4.86011	7.71646	8.441e-11	3.73909e-09	14.2039	ko:K20087	K20087	Up in NP	Yes	vioB; violacein biosynthesis protein VioB	map01100	Metabolic pathways
14.1024	4.86011	7.71646	8.441e-11	3.73909e-09	14.2039	ko:K20087	K20087	Up in NP	Yes	vioB; violacein biosynthesis protein VioB	ko01100
14.1024	4.86011	7.71646	8.441e-11	3.73909e-09	14.2039	ko:K20087	K20087	Up in NP	Yes	vioB; violacein biosynthesis protein VioB	map01110	Biosynthesis of secondary metabolites
14.1024	4.86011	7.71646	8.441e-11	3.73909e-09	14.2039	ko:K20087	K20087	Up in NP	Yes	vioB; violacein biosynthesis protein VioB	ko01110
14.1024	4.86011	7.71646	8.441e-11	3.73909e-09	14.2039	ko:K20087	K20087	Up in NP	Yes	vioB; violacein biosynthesis protein VioB	map02024	Quorum sensing
14.1024	4.86011	7.71646	8.441e-11	3.73909e-09	14.2039	ko:K20087	K20087	Up in NP	Yes	vioB; violacein biosynthesis protein VioB	ko02024
14.1024	4.86011	7.71646	8.441e-11	3.73909e-09	14.2039	ko:K20480	K20480	Up in NP	Yes	nprR, nprA; HTH-type transcriptional regulator, quorum sensing regulator NprR	map02024	Quorum sensing
14.1024	4.86011	7.71646	8.441e-11	3.73909e-09	14.2039	ko:K20480	K20480	Up in NP	Yes	nprR, nprA; HTH-type transcriptional regulator, quorum sensing regulator NprR	ko02024
1.55637	13.961	7.70589	8.81731e-11	3.88075e-09	14.1608	ko:K15578	K15578	Up in NP	Yes	nrtC, nasD; nitrate/nitrite transport system ATP-binding protein [EC:7.3.2.4]	map00910	Nitrogen metabolism
1.55637	13.961	7.70589	8.81731e-11	3.88075e-09	14.1608	ko:K15578	K15578	Up in NP	Yes	nrtC, nasD; nitrate/nitrite transport system ATP-binding protein [EC:7.3.2.4]	ko00910
1.55637	13.961	7.70589	8.81731e-11	3.88075e-09	14.1608	ko:K15578	K15578	Up in NP	Yes	nrtC, nasD; nitrate/nitrite transport system ATP-binding protein [EC:7.3.2.4]	map02010	ABC transporters
1.55637	13.961	7.70589	8.81731e-11	3.88075e-09	14.1608	ko:K15578	K15578	Up in NP	Yes	nrtC, nasD; nitrate/nitrite transport system ATP-binding protein [EC:7.3.2.4]	ko02010
2.46844	8.57948	7.68547	9.59188e-11	4.19477e-09	14.0776	ko:K09994	K09994	Up in NP	Yes	phnO; (aminoalkyl)phosphonate N-acetyltransferase [EC:2.3.1.280]	map00440	Phosphonate and phosphinate metabolism
2.46844	8.57948	7.68547	9.59188e-11	4.19477e-09	14.0776	ko:K09994	K09994	Up in NP	Yes	phnO; (aminoalkyl)phosphonate N-acetyltransferase [EC:2.3.1.280]	ko00440
2.66283	12.2007	7.68064	9.78483e-11	4.25207e-09	14.0579	ko:K12279	K12279	Up in NP	Yes	mshI; MSHA biogenesis protein MshI
1.74177	12.4249	7.66173	1.05781e-10	4.56788e-09	13.9809	ko:K07148	K07148	Up in NP	Yes	K07148; uncharacterized protein
3.23382	10.9428	7.65148	1.10349e-10	4.73535e-09	13.9391	ko:K18990	K18990	Up in NP	Yes	vexE; membrane fusion protein, multidrug efflux system
3.51083	10.6458	7.63473	1.18238e-10	5.04238e-09	13.8709	ko:K20333	K20333	Up in NP	Yes	toxD; toxoflavin biosynthesis protein ToxD	map02024	Quorum sensing
3.51083	10.6458	7.63473	1.18238e-10	5.04238e-09	13.8709	ko:K20333	K20333	Up in NP	Yes	toxD; toxoflavin biosynthesis protein ToxD	ko02024
-19.0984	-9.23493	-7.60164	1.35518e-10	5.7436e-09	13.7361	ko:K21721	K21721	Up in Control	Yes	sbnB; N-[(2S)-2-amino-2-carboxyethyl]-L-glutamate dehydrogenase [EC:1.5.1.51]	map00975	Biosynthesis of various siderophores
-19.0984	-9.23493	-7.60164	1.35518e-10	5.7436e-09	13.7361	ko:K21721	K21721	Up in Control	Yes	sbnB; N-[(2S)-2-amino-2-carboxyethyl]-L-glutamate dehydrogenase [EC:1.5.1.51]	ko00975
-19.0984	-9.23493	-7.60164	1.35518e-10	5.7436e-09	13.7361	ko:K21721	K21721	Up in Control	Yes	sbnB; N-[(2S)-2-amino-2-carboxyethyl]-L-glutamate dehydrogenase [EC:1.5.1.51]	map00998	Biosynthesis of various antibiotics
-19.0984	-9.23493	-7.60164	1.35518e-10	5.7436e-09	13.7361	ko:K21721	K21721	Up in Control	Yes	sbnB; N-[(2S)-2-amino-2-carboxyethyl]-L-glutamate dehydrogenase [EC:1.5.1.51]	ko00998
-19.0984	-9.23493	-7.60164	1.35518e-10	5.7436e-09	13.7361	ko:K21721	K21721	Up in Control	Yes	sbnB; N-[(2S)-2-amino-2-carboxyethyl]-L-glutamate dehydrogenase [EC:1.5.1.51]	map01100	Metabolic pathways
-19.0984	-9.23493	-7.60164	1.35518e-10	5.7436e-09	13.7361	ko:K21721	K21721	Up in Control	Yes	sbnB; N-[(2S)-2-amino-2-carboxyethyl]-L-glutamate dehydrogenase [EC:1.5.1.51]	ko01100
-19.0984	-9.23493	-7.60164	1.35518e-10	5.7436e-09	13.7361	ko:K21721	K21721	Up in Control	Yes	sbnB; N-[(2S)-2-amino-2-carboxyethyl]-L-glutamate dehydrogenase [EC:1.5.1.51]	map01110	Biosynthesis of secondary metabolites
-19.0984	-9.23493	-7.60164	1.35518e-10	5.7436e-09	13.7361	ko:K21721	K21721	Up in Control	Yes	sbnB; N-[(2S)-2-amino-2-carboxyethyl]-L-glutamate dehydrogenase [EC:1.5.1.51]	ko01110
2.16362	11.5503	7.59606	1.38672e-10	5.81271e-09	13.7134	ko:K19339	K19339	Up in NP	Yes	nosR; NosR/NirI family transcriptional regulator, nitrous oxide reductase regulator
4.57835	9.36904	7.59577	1.38841e-10	5.81271e-09	13.7122	ko:K18939	K18939	Up in NP	Yes	lmrA, yxaF; TetR/AcrR family transcriptional regulator, lmrAB and yxaGH operons repressor
14.4162	1.37037	7.56846	1.55382e-10	6.4658e-09	13.601	ko:K20952	K20952	Up in NP	Yes	rbmC; rugosity and biofilm structure modulator C	map05111	Biofilm formation - Vibrio cholerae
14.4162	1.37037	7.56846	1.55382e-10	6.4658e-09	13.601	ko:K20952	K20952	Up in NP	Yes	rbmC; rugosity and biofilm structure modulator C	ko05111
2.38896	9.75697	7.54336	1.72313e-10	7.12713e-09	13.4988	ko:K07048	K07048	Up in NP	Yes	PTER, php; phosphotriesterase-related protein
-19.1224	-5.40611	-7.53153	1.8092e-10	7.43829e-09	13.4506	ko:K18351	K18351	Up in Control	Yes	vanSAc; two-component system, OmpR family, sensor histidine kinase VanS [EC:2.7.13.3]	map01502	Vancomycin resistance
-19.1224	-5.40611	-7.53153	1.8092e-10	7.43829e-09	13.4506	ko:K18351	K18351	Up in Control	Yes	vanSAc; two-component system, OmpR family, sensor histidine kinase VanS [EC:2.7.13.3]	ko01502
-19.1224	-5.40611	-7.53153	1.8092e-10	7.43829e-09	13.4506	ko:K18351	K18351	Up in Control	Yes	vanSAc; two-component system, OmpR family, sensor histidine kinase VanS [EC:2.7.13.3]	map02020	Two-component system
-19.1224	-5.40611	-7.53153	1.8092e-10	7.43829e-09	13.4506	ko:K18351	K18351	Up in Control	Yes	vanSAc; two-component system, OmpR family, sensor histidine kinase VanS [EC:2.7.13.3]	ko02020
3.01133	7.57926	7.50128	2.04938e-10	8.37563e-09	13.3275	ko:K13586	K13586	Up in NP	Yes	hfaB; holdfast attachment protein HfaB	map04112	Cell cycle - Caulobacter
3.01133	7.57926	7.50128	2.04938e-10	8.37563e-09	13.3275	ko:K13586	K13586	Up in NP	Yes	hfaB; holdfast attachment protein HfaB	ko04112
1.46629	14.2367	7.49749	2.08162e-10	8.42837e-09	13.3121	ko:K15577	K15577	Up in NP	Yes	nrtB, nasE, cynB; nitrate/nitrite transport system permease protein	map00910	Nitrogen metabolism
1.46629	14.2367	7.49749	2.08162e-10	8.42837e-09	13.3121	ko:K15577	K15577	Up in NP	Yes	nrtB, nasE, cynB; nitrate/nitrite transport system permease protein	ko00910
1.46629	14.2367	7.49749	2.08162e-10	8.42837e-09	13.3121	ko:K15577	K15577	Up in NP	Yes	nrtB, nasE, cynB; nitrate/nitrite transport system permease protein	map02010	ABC transporters
1.46629	14.2367	7.49749	2.08162e-10	8.42837e-09	13.3121	ko:K15577	K15577	Up in NP	Yes	nrtB, nasE, cynB; nitrate/nitrite transport system permease protein	ko02010
-19.0593	-7.3851	-7.49688	2.08684e-10	8.42837e-09	13.3096	ko:K06039	K06039	Up in Control	Yes	ychN; uncharacterized protein involved in oxidation of intracellular sulfur
2.6269	8.79205	7.48322	2.20771e-10	8.86441e-09	13.254	ko:K15772	K15772	Up in NP	Yes	ganQ, mdxG; arabinogalactan oligomer / maltooligosaccharide transport system permease protein	map02010	ABC transporters
2.6269	8.79205	7.48322	2.20771e-10	8.86441e-09	13.254	ko:K15772	K15772	Up in NP	Yes	ganQ, mdxG; arabinogalactan oligomer / maltooligosaccharide transport system permease protein	ko02010
16.3988	-1.13654	7.46146	2.41467e-10	9.63901e-09	13.1655	ko:K19033	K19033	Up in NP	Yes	PSRP4, RPS31, rpsU; 30S ribosomal protein S31/Thx	map03010	Ribosome
16.3988	-1.13654	7.46146	2.41467e-10	9.63901e-09	13.1655	ko:K19033	K19033	Up in NP	Yes	PSRP4, RPS31, rpsU; 30S ribosomal protein S31/Thx	ko03010
13.6621	6.20616	7.4502	2.52926e-10	1.00381e-08	13.1197	ko:K09726	K09726	Up in NP	Yes	K09726; uncharacterized protein
2.54577	11.8287	7.44786	2.55381e-10	1.00773e-08	13.1102	ko:K13582	K13582	Up in NP	Yes	podJ; localization factor PodJL	map04112	Cell cycle - Caulobacter
2.54577	11.8287	7.44786	2.55381e-10	1.00773e-08	13.1102	ko:K13582	K13582	Up in NP	Yes	podJ; localization factor PodJL	ko04112
2.44743	8.01487	7.39042	3.23522e-10	1.26931e-08	12.8766	ko:K02854	K02854	Up in NP	Yes	rhaR; AraC family transcriptional regulator, L-rhamnose operon transcriptional activator RhaR
-19.6446	-6.60712	-7.38505	3.30749e-10	1.2758e-08	12.8548	ko:K01732	K01732	Up in Control	Yes	E4.2.2.10; pectin lyase [EC:4.2.2.10]
-19.6446	-6.60712	-7.38505	3.30749e-10	1.2758e-08	12.8548	ko:K02128	K02128	Up in Control	Yes	ATPeF0C, ATP5G, ATP9; F-type H+-transporting ATPase subunit c	map00190	Oxidative phosphorylation
-19.6446	-6.60712	-7.38505	3.30749e-10	1.2758e-08	12.8548	ko:K02128	K02128	Up in Control	Yes	ATPeF0C, ATP5G, ATP9; F-type H+-transporting ATPase subunit c	ko00190
-19.6446	-6.60712	-7.38505	3.30749e-10	1.2758e-08	12.8548	ko:K02128	K02128	Up in Control	Yes	ATPeF0C, ATP5G, ATP9; F-type H+-transporting ATPase subunit c	map01100	Metabolic pathways
-19.6446	-6.60712	-7.38505	3.30749e-10	1.2758e-08	12.8548	ko:K02128	K02128	Up in Control	Yes	ATPeF0C, ATP5G, ATP9; F-type H+-transporting ATPase subunit c	ko01100
-19.6446	-6.60712	-7.38505	3.30749e-10	1.2758e-08	12.8548	ko:K02128	K02128	Up in Control	Yes	ATPeF0C, ATP5G, ATP9; F-type H+-transporting ATPase subunit c	map04714	Thermogenesis
-19.6446	-6.60712	-7.38505	3.30749e-10	1.2758e-08	12.8548	ko:K02128	K02128	Up in Control	Yes	ATPeF0C, ATP5G, ATP9; F-type H+-transporting ATPase subunit c	ko04714
-19.6446	-6.60712	-7.38505	3.30749e-10	1.2758e-08	12.8548	ko:K02128	K02128	Up in Control	Yes	ATPeF0C, ATP5G, ATP9; F-type H+-transporting ATPase subunit c	map05010	Alzheimer disease
-19.6446	-6.60712	-7.38505	3.30749e-10	1.2758e-08	12.8548	ko:K02128	K02128	Up in Control	Yes	ATPeF0C, ATP5G, ATP9; F-type H+-transporting ATPase subunit c	ko05010
-19.6446	-6.60712	-7.38505	3.30749e-10	1.2758e-08	12.8548	ko:K02128	K02128	Up in Control	Yes	ATPeF0C, ATP5G, ATP9; F-type H+-transporting ATPase subunit c	map05012	Parkinson disease
-19.6446	-6.60712	-7.38505	3.30749e-10	1.2758e-08	12.8548	ko:K02128	K02128	Up in Control	Yes	ATPeF0C, ATP5G, ATP9; F-type H+-transporting ATPase subunit c	ko05012
-19.6446	-6.60712	-7.38505	3.30749e-10	1.2758e-08	12.8548	ko:K02128	K02128	Up in Control	Yes	ATPeF0C, ATP5G, ATP9; F-type H+-transporting ATPase subunit c	map05014	Amyotrophic lateral sclerosis
-19.6446	-6.60712	-7.38505	3.30749e-10	1.2758e-08	12.8548	ko:K02128	K02128	Up in Control	Yes	ATPeF0C, ATP5G, ATP9; F-type H+-transporting ATPase subunit c	ko05014
-19.6446	-6.60712	-7.38505	3.30749e-10	1.2758e-08	12.8548	ko:K02128	K02128	Up in Control	Yes	ATPeF0C, ATP5G, ATP9; F-type H+-transporting ATPase subunit c	map05016	Huntington disease
-19.6446	-6.60712	-7.38505	3.30749e-10	1.2758e-08	12.8548	ko:K02128	K02128	Up in Control	Yes	ATPeF0C, ATP5G, ATP9; F-type H+-transporting ATPase subunit c	ko05016
-19.6446	-6.60712	-7.38505	3.30749e-10	1.2758e-08	12.8548	ko:K02128	K02128	Up in Control	Yes	ATPeF0C, ATP5G, ATP9; F-type H+-transporting ATPase subunit c	map05020	Prion disease
-19.6446	-6.60712	-7.38505	3.30749e-10	1.2758e-08	12.8548	ko:K02128	K02128	Up in Control	Yes	ATPeF0C, ATP5G, ATP9; F-type H+-transporting ATPase subunit c	ko05020
-19.6446	-6.60712	-7.38505	3.30749e-10	1.2758e-08	12.8548	ko:K02128	K02128	Up in Control	Yes	ATPeF0C, ATP5G, ATP9; F-type H+-transporting ATPase subunit c	map05022	Pathways of neurodegeneration - multiple diseases
-19.6446	-6.60712	-7.38505	3.30749e-10	1.2758e-08	12.8548	ko:K02128	K02128	Up in Control	Yes	ATPeF0C, ATP5G, ATP9; F-type H+-transporting ATPase subunit c	ko05022
-19.6446	-6.60712	-7.38505	3.30749e-10	1.2758e-08	12.8548	ko:K02128	K02128	Up in Control	Yes	ATPeF0C, ATP5G, ATP9; F-type H+-transporting ATPase subunit c	map05208	Chemical carcinogenesis - reactive oxygen species
-19.6446	-6.60712	-7.38505	3.30749e-10	1.2758e-08	12.8548	ko:K02128	K02128	Up in Control	Yes	ATPeF0C, ATP5G, ATP9; F-type H+-transporting ATPase subunit c	ko05208
-19.6446	-6.60712	-7.38505	3.30749e-10	1.2758e-08	12.8548	ko:K02128	K02128	Up in Control	Yes	ATPeF0C, ATP5G, ATP9; F-type H+-transporting ATPase subunit c	map05415	Diabetic cardiomyopathy
-19.6446	-6.60712	-7.38505	3.30749e-10	1.2758e-08	12.8548	ko:K02128	K02128	Up in Control	Yes	ATPeF0C, ATP5G, ATP9; F-type H+-transporting ATPase subunit c	ko05415
-19.6446	-6.60712	-7.38505	3.30749e-10	1.2758e-08	12.8548	ko:K15502	K15502	Up in Control	Yes	ANKRD28; serine/threonine-protein phosphatase 6 regulatory ankyrin repeat subunit A
2.40108	7.98509	7.34852	3.84414e-10	1.47452e-08	12.7063	ko:K17208	K17208	Up in NP	Yes	ibpA; inositol transport system substrate-binding protein	map02010	ABC transporters
2.40108	7.98509	7.34852	3.84414e-10	1.47452e-08	12.7063	ko:K17208	K17208	Up in NP	Yes	ibpA; inositol transport system substrate-binding protein	ko02010
2.8467	8.36126	7.31883	4.34348e-10	1.6568e-08	12.5858	ko:K10774	K10774	Up in NP	Yes	E4.3.1.23; tyrosine ammonia-lyase [EC:4.3.1.23]	map00350	Tyrosine metabolism
2.8467	8.36126	7.31883	4.34348e-10	1.6568e-08	12.5858	ko:K10774	K10774	Up in NP	Yes	E4.3.1.23; tyrosine ammonia-lyase [EC:4.3.1.23]	ko00350
2.8467	8.36126	7.31883	4.34348e-10	1.6568e-08	12.5858	ko:K10774	K10774	Up in NP	Yes	E4.3.1.23; tyrosine ammonia-lyase [EC:4.3.1.23]	map01100	Metabolic pathways
2.8467	8.36126	7.31883	4.34348e-10	1.6568e-08	12.5858	ko:K10774	K10774	Up in NP	Yes	E4.3.1.23; tyrosine ammonia-lyase [EC:4.3.1.23]	ko01100
1.57732	13.7025	7.2947	4.79677e-10	1.81959e-08	12.4878	ko:K09937	K09937	Up in NP	Yes	K09937; uncharacterized protein
2.72051	8.94844	7.27037	5.30152e-10	2.00001e-08	12.389	ko:K07257	K07257	Up in NP	Yes	spsF; spore coat polysaccharide biosynthesis protein SpsF
-18.3198	-4.84308	-7.25659	5.61066e-10	2.10507e-08	12.3331	ko:K08322	K08322	Up in Control	Yes	rspB; L-gulonate 5-dehydrogenase [EC:1.1.1.380]	map00040	Pentose and glucuronate interconversions
-18.3198	-4.84308	-7.25659	5.61066e-10	2.10507e-08	12.3331	ko:K08322	K08322	Up in Control	Yes	rspB; L-gulonate 5-dehydrogenase [EC:1.1.1.380]	ko00040
-18.3198	-4.84308	-7.25659	5.61066e-10	2.10507e-08	12.3331	ko:K08322	K08322	Up in Control	Yes	rspB; L-gulonate 5-dehydrogenase [EC:1.1.1.380]	map01100	Metabolic pathways
-18.3198	-4.84308	-7.25659	5.61066e-10	2.10507e-08	12.3331	ko:K08322	K08322	Up in Control	Yes	rspB; L-gulonate 5-dehydrogenase [EC:1.1.1.380]	ko01100
2.37224	12.478	7.2467	5.84336e-10	2.18046e-08	12.293	ko:K10926	K10926	Up in NP	Yes	mshC; MSHA pilin protein MshC	map05111	Biofilm formation - Vibrio cholerae
2.37224	12.478	7.2467	5.84336e-10	2.18046e-08	12.293	ko:K10926	K10926	Up in NP	Yes	mshC; MSHA pilin protein MshC	ko05111
12.8935	5.23326	7.24365	5.91698e-10	2.196e-08	12.2806	ko:K19003	K19003	Up in NP	Yes	mgdA; 1,2-diacylglycerol 3-beta-glucosyltransferase [EC:2.4.1.336]	map00561	Glycerolipid metabolism
12.8935	5.23326	7.24365	5.91698e-10	2.196e-08	12.2806	ko:K19003	K19003	Up in NP	Yes	mgdA; 1,2-diacylglycerol 3-beta-glucosyltransferase [EC:2.4.1.336]	ko00561
12.8935	5.23326	7.24365	5.91698e-10	2.196e-08	12.2806	ko:K19003	K19003	Up in NP	Yes	mgdA; 1,2-diacylglycerol 3-beta-glucosyltransferase [EC:2.4.1.336]	map01100	Metabolic pathways
12.8935	5.23326	7.24365	5.91698e-10	2.196e-08	12.2806	ko:K19003	K19003	Up in NP	Yes	mgdA; 1,2-diacylglycerol 3-beta-glucosyltransferase [EC:2.4.1.336]	ko01100
2.39899	7.97772	7.23845	6.04496e-10	2.23144e-08	12.2595	ko:K18220	K18220	Up in NP	Yes	tetM, tetO; ribosomal protection tetracycline resistance protein
2.20503	12.6414	7.2369	6.08355e-10	2.23367e-08	12.2532	ko:K12282	K12282	Up in NP	Yes	mshL; MSHA biogenesis protein MshL
2.81263	11.2948	7.20504	6.93467e-10	2.53263e-08	12.124	ko:K10714	K10714	Up in NP	Yes	mtdB; methylene-tetrahydromethanopterin dehydrogenase [EC:1.5.1.-]	map00680	Methane metabolism
2.81263	11.2948	7.20504	6.93467e-10	2.53263e-08	12.124	ko:K10714	K10714	Up in NP	Yes	mtdB; methylene-tetrahydromethanopterin dehydrogenase [EC:1.5.1.-]	ko00680
2.81263	11.2948	7.20504	6.93467e-10	2.53263e-08	12.124	ko:K10714	K10714	Up in NP	Yes	mtdB; methylene-tetrahydromethanopterin dehydrogenase [EC:1.5.1.-]	map01100	Metabolic pathways
2.81263	11.2948	7.20504	6.93467e-10	2.53263e-08	12.124	ko:K10714	K10714	Up in NP	Yes	mtdB; methylene-tetrahydromethanopterin dehydrogenase [EC:1.5.1.-]	ko01100
2.81263	11.2948	7.20504	6.93467e-10	2.53263e-08	12.124	ko:K10714	K10714	Up in NP	Yes	mtdB; methylene-tetrahydromethanopterin dehydrogenase [EC:1.5.1.-]	map01120	Microbial metabolism in diverse environments
2.81263	11.2948	7.20504	6.93467e-10	2.53263e-08	12.124	ko:K10714	K10714	Up in NP	Yes	mtdB; methylene-tetrahydromethanopterin dehydrogenase [EC:1.5.1.-]	ko01120
2.81263	11.2948	7.20504	6.93467e-10	2.53263e-08	12.124	ko:K10714	K10714	Up in NP	Yes	mtdB; methylene-tetrahydromethanopterin dehydrogenase [EC:1.5.1.-]	map01200	Carbon metabolism
2.81263	11.2948	7.20504	6.93467e-10	2.53263e-08	12.124	ko:K10714	K10714	Up in NP	Yes	mtdB; methylene-tetrahydromethanopterin dehydrogenase [EC:1.5.1.-]	ko01200
6.7065	9.61257	7.20243	7.00935e-10	2.54636e-08	12.1134	ko:K17850	K17850	Up in NP	Yes	ampR; LysR family transcriptional regulator, regulator of gene expression of beta-lactamase	map01501	beta-Lactam resistance
6.7065	9.61257	7.20243	7.00935e-10	2.54636e-08	12.1134	ko:K17850	K17850	Up in NP	Yes	ampR; LysR family transcriptional regulator, regulator of gene expression of beta-lactamase	ko01501
3.15	10.803	7.18603	7.49787e-10	2.70949e-08	12.0469	ko:K18989	K18989	Up in NP	Yes	vexF; multidrug efflux pump
12.7822	5.34335	7.11429	1.0066e-09	3.61336e-08	11.7563	ko:K03287	K03287	Up in NP	Yes	TC.OMF; outer membrane factor, OMF family
2.36285	8.99795	7.11322	1.01103e-09	3.61336e-08	11.752	ko:K12661	K12661	Up in NP	Yes	LRA3, rhmD; L-rhamnonate dehydratase [EC:4.2.1.90]	map00051	Fructose and mannose metabolism
2.36285	8.99795	7.11322	1.01103e-09	3.61336e-08	11.752	ko:K12661	K12661	Up in NP	Yes	LRA3, rhmD; L-rhamnonate dehydratase [EC:4.2.1.90]	ko00051
2.36285	8.99795	7.11322	1.01103e-09	3.61336e-08	11.752	ko:K12661	K12661	Up in NP	Yes	LRA3, rhmD; L-rhamnonate dehydratase [EC:4.2.1.90]	map01100	Metabolic pathways
2.36285	8.99795	7.11322	1.01103e-09	3.61336e-08	11.752	ko:K12661	K12661	Up in NP	Yes	LRA3, rhmD; L-rhamnonate dehydratase [EC:4.2.1.90]	ko01100
2.36285	8.99795	7.11322	1.01103e-09	3.61336e-08	11.752	ko:K12661	K12661	Up in NP	Yes	LRA3, rhmD; L-rhamnonate dehydratase [EC:4.2.1.90]	map01120	Microbial metabolism in diverse environments
2.36285	8.99795	7.11322	1.01103e-09	3.61336e-08	11.752	ko:K12661	K12661	Up in NP	Yes	LRA3, rhmD; L-rhamnonate dehydratase [EC:4.2.1.90]	ko01120
2.82309	11.3331	7.1121	1.0157e-09	3.61336e-08	11.7474	ko:K05569	K05569	Up in NP	Yes	mnhE, mrpE; multicomponent Na+:H+ antiporter subunit E
-19.146	-6.2573	-7.09627	1.08388e-09	3.83604e-08	11.6834	ko:K03940	K03940	Up in Control	Yes	NDUFS7; NADH dehydrogenase (ubiquinone) Fe-S protein 7 [EC:7.1.1.2]	map00190	Oxidative phosphorylation
-19.146	-6.2573	-7.09627	1.08388e-09	3.83604e-08	11.6834	ko:K03940	K03940	Up in Control	Yes	NDUFS7; NADH dehydrogenase (ubiquinone) Fe-S protein 7 [EC:7.1.1.2]	ko00190
-19.146	-6.2573	-7.09627	1.08388e-09	3.83604e-08	11.6834	ko:K03940	K03940	Up in Control	Yes	NDUFS7; NADH dehydrogenase (ubiquinone) Fe-S protein 7 [EC:7.1.1.2]	map01100	Metabolic pathways
-19.146	-6.2573	-7.09627	1.08388e-09	3.83604e-08	11.6834	ko:K03940	K03940	Up in Control	Yes	NDUFS7; NADH dehydrogenase (ubiquinone) Fe-S protein 7 [EC:7.1.1.2]	ko01100
-19.146	-6.2573	-7.09627	1.08388e-09	3.83604e-08	11.6834	ko:K03940	K03940	Up in Control	Yes	NDUFS7; NADH dehydrogenase (ubiquinone) Fe-S protein 7 [EC:7.1.1.2]	map04714	Thermogenesis
-19.146	-6.2573	-7.09627	1.08388e-09	3.83604e-08	11.6834	ko:K03940	K03940	Up in Control	Yes	NDUFS7; NADH dehydrogenase (ubiquinone) Fe-S protein 7 [EC:7.1.1.2]	ko04714
-19.146	-6.2573	-7.09627	1.08388e-09	3.83604e-08	11.6834	ko:K03940	K03940	Up in Control	Yes	NDUFS7; NADH dehydrogenase (ubiquinone) Fe-S protein 7 [EC:7.1.1.2]	map04723	Retrograde endocannabinoid signaling
-19.146	-6.2573	-7.09627	1.08388e-09	3.83604e-08	11.6834	ko:K03940	K03940	Up in Control	Yes	NDUFS7; NADH dehydrogenase (ubiquinone) Fe-S protein 7 [EC:7.1.1.2]	ko04723
-19.146	-6.2573	-7.09627	1.08388e-09	3.83604e-08	11.6834	ko:K03940	K03940	Up in Control	Yes	NDUFS7; NADH dehydrogenase (ubiquinone) Fe-S protein 7 [EC:7.1.1.2]	map04932	Non-alcoholic fatty liver disease
-19.146	-6.2573	-7.09627	1.08388e-09	3.83604e-08	11.6834	ko:K03940	K03940	Up in Control	Yes	NDUFS7; NADH dehydrogenase (ubiquinone) Fe-S protein 7 [EC:7.1.1.2]	ko04932
-19.146	-6.2573	-7.09627	1.08388e-09	3.83604e-08	11.6834	ko:K03940	K03940	Up in Control	Yes	NDUFS7; NADH dehydrogenase (ubiquinone) Fe-S protein 7 [EC:7.1.1.2]	map05010	Alzheimer disease
-19.146	-6.2573	-7.09627	1.08388e-09	3.83604e-08	11.6834	ko:K03940	K03940	Up in Control	Yes	NDUFS7; NADH dehydrogenase (ubiquinone) Fe-S protein 7 [EC:7.1.1.2]	ko05010
-19.146	-6.2573	-7.09627	1.08388e-09	3.83604e-08	11.6834	ko:K03940	K03940	Up in Control	Yes	NDUFS7; NADH dehydrogenase (ubiquinone) Fe-S protein 7 [EC:7.1.1.2]	map05012	Parkinson disease
-19.146	-6.2573	-7.09627	1.08388e-09	3.83604e-08	11.6834	ko:K03940	K03940	Up in Control	Yes	NDUFS7; NADH dehydrogenase (ubiquinone) Fe-S protein 7 [EC:7.1.1.2]	ko05012
-19.146	-6.2573	-7.09627	1.08388e-09	3.83604e-08	11.6834	ko:K03940	K03940	Up in Control	Yes	NDUFS7; NADH dehydrogenase (ubiquinone) Fe-S protein 7 [EC:7.1.1.2]	map05014	Amyotrophic lateral sclerosis
-19.146	-6.2573	-7.09627	1.08388e-09	3.83604e-08	11.6834	ko:K03940	K03940	Up in Control	Yes	NDUFS7; NADH dehydrogenase (ubiquinone) Fe-S protein 7 [EC:7.1.1.2]	ko05014
-19.146	-6.2573	-7.09627	1.08388e-09	3.83604e-08	11.6834	ko:K03940	K03940	Up in Control	Yes	NDUFS7; NADH dehydrogenase (ubiquinone) Fe-S protein 7 [EC:7.1.1.2]	map05016	Huntington disease
-19.146	-6.2573	-7.09627	1.08388e-09	3.83604e-08	11.6834	ko:K03940	K03940	Up in Control	Yes	NDUFS7; NADH dehydrogenase (ubiquinone) Fe-S protein 7 [EC:7.1.1.2]	ko05016
-19.146	-6.2573	-7.09627	1.08388e-09	3.83604e-08	11.6834	ko:K03940	K03940	Up in Control	Yes	NDUFS7; NADH dehydrogenase (ubiquinone) Fe-S protein 7 [EC:7.1.1.2]	map05020	Prion disease
-19.146	-6.2573	-7.09627	1.08388e-09	3.83604e-08	11.6834	ko:K03940	K03940	Up in Control	Yes	NDUFS7; NADH dehydrogenase (ubiquinone) Fe-S protein 7 [EC:7.1.1.2]	ko05020
-19.146	-6.2573	-7.09627	1.08388e-09	3.83604e-08	11.6834	ko:K03940	K03940	Up in Control	Yes	NDUFS7; NADH dehydrogenase (ubiquinone) Fe-S protein 7 [EC:7.1.1.2]	map05022	Pathways of neurodegeneration - multiple diseases
-19.146	-6.2573	-7.09627	1.08388e-09	3.83604e-08	11.6834	ko:K03940	K03940	Up in Control	Yes	NDUFS7; NADH dehydrogenase (ubiquinone) Fe-S protein 7 [EC:7.1.1.2]	ko05022
-19.146	-6.2573	-7.09627	1.08388e-09	3.83604e-08	11.6834	ko:K03940	K03940	Up in Control	Yes	NDUFS7; NADH dehydrogenase (ubiquinone) Fe-S protein 7 [EC:7.1.1.2]	map05208	Chemical carcinogenesis - reactive oxygen species
-19.146	-6.2573	-7.09627	1.08388e-09	3.83604e-08	11.6834	ko:K03940	K03940	Up in Control	Yes	NDUFS7; NADH dehydrogenase (ubiquinone) Fe-S protein 7 [EC:7.1.1.2]	ko05208
-19.146	-6.2573	-7.09627	1.08388e-09	3.83604e-08	11.6834	ko:K03940	K03940	Up in Control	Yes	NDUFS7; NADH dehydrogenase (ubiquinone) Fe-S protein 7 [EC:7.1.1.2]	map05415	Diabetic cardiomyopathy
-19.146	-6.2573	-7.09627	1.08388e-09	3.83604e-08	11.6834	ko:K03940	K03940	Up in Control	Yes	NDUFS7; NADH dehydrogenase (ubiquinone) Fe-S protein 7 [EC:7.1.1.2]	ko05415
15.475	1.75542	7.08865	1.11826e-09	3.93742e-08	11.6526	ko:K18098	K18098	Up in NP	Yes	bjaR1, rpaR, rhiR; LuxR family transcriptional regulator, quorum-sensing system regulator BjaR1	map02024	Quorum sensing
15.475	1.75542	7.08865	1.11826e-09	3.93742e-08	11.6526	ko:K18098	K18098	Up in NP	Yes	bjaR1, rpaR, rhiR; LuxR family transcriptional regulator, quorum-sensing system regulator BjaR1	ko02024
2.11926	12.6979	7.08387	1.14042e-09	3.99496e-08	11.6332	ko:K07239	K07239	Up in NP	Yes
2.81543	11.3298	7.08244	1.14713e-09	3.99806e-08	11.6274	ko:K05571	K05571	Up in NP	Yes	mnhG, mrpG; multicomponent Na+:H+ antiporter subunit G
12.1374	5.9897	7.06372	1.2387e-09	4.29543e-08	11.5517	ko:K08680	K08680	Up in NP	Yes	menH; 2-succinyl-6-hydroxy-2,4-cyclohexadiene-1-carboxylate synthase [EC:4.2.99.20]	map00130	Ubiquinone and other terpenoid-quinone biosynthesis
12.1374	5.9897	7.06372	1.2387e-09	4.29543e-08	11.5517	ko:K08680	K08680	Up in NP	Yes	menH; 2-succinyl-6-hydroxy-2,4-cyclohexadiene-1-carboxylate synthase [EC:4.2.99.20]	ko00130
12.1374	5.9897	7.06372	1.2387e-09	4.29543e-08	11.5517	ko:K08680	K08680	Up in NP	Yes	menH; 2-succinyl-6-hydroxy-2,4-cyclohexadiene-1-carboxylate synthase [EC:4.2.99.20]	map01100	Metabolic pathways
12.1374	5.9897	7.06372	1.2387e-09	4.29543e-08	11.5517	ko:K08680	K08680	Up in NP	Yes	menH; 2-succinyl-6-hydroxy-2,4-cyclohexadiene-1-carboxylate synthase [EC:4.2.99.20]	ko01100
12.1374	5.9897	7.06372	1.2387e-09	4.29543e-08	11.5517	ko:K08680	K08680	Up in NP	Yes	menH; 2-succinyl-6-hydroxy-2,4-cyclohexadiene-1-carboxylate synthase [EC:4.2.99.20]	map01110	Biosynthesis of secondary metabolites
12.1374	5.9897	7.06372	1.2387e-09	4.29543e-08	11.5517	ko:K08680	K08680	Up in NP	Yes	menH; 2-succinyl-6-hydroxy-2,4-cyclohexadiene-1-carboxylate synthase [EC:4.2.99.20]	ko01110
12.1374	5.9897	7.06372	1.2387e-09	4.29543e-08	11.5517	ko:K08680	K08680	Up in NP	Yes	menH; 2-succinyl-6-hydroxy-2,4-cyclohexadiene-1-carboxylate synthase [EC:4.2.99.20]	map01240	Biosynthesis of cofactors
12.1374	5.9897	7.06372	1.2387e-09	4.29543e-08	11.5517	ko:K08680	K08680	Up in NP	Yes	menH; 2-succinyl-6-hydroxy-2,4-cyclohexadiene-1-carboxylate synthase [EC:4.2.99.20]	ko01240
3.22988	7.11636	7.05941	1.26074e-09	4.34988e-08	11.5343	ko:K01858	K01858	Up in NP	Yes	INO1, ISYNA1; myo-inositol-1-phosphate synthase [EC:5.5.1.4]	map00521	Streptomycin biosynthesis
3.22988	7.11636	7.05941	1.26074e-09	4.34988e-08	11.5343	ko:K01858	K01858	Up in NP	Yes	INO1, ISYNA1; myo-inositol-1-phosphate synthase [EC:5.5.1.4]	ko00521
3.22988	7.11636	7.05941	1.26074e-09	4.34988e-08	11.5343	ko:K01858	K01858	Up in NP	Yes	INO1, ISYNA1; myo-inositol-1-phosphate synthase [EC:5.5.1.4]	map00562	Inositol phosphate metabolism
3.22988	7.11636	7.05941	1.26074e-09	4.34988e-08	11.5343	ko:K01858	K01858	Up in NP	Yes	INO1, ISYNA1; myo-inositol-1-phosphate synthase [EC:5.5.1.4]	ko00562
3.22988	7.11636	7.05941	1.26074e-09	4.34988e-08	11.5343	ko:K01858	K01858	Up in NP	Yes	INO1, ISYNA1; myo-inositol-1-phosphate synthase [EC:5.5.1.4]	map01100	Metabolic pathways
3.22988	7.11636	7.05941	1.26074e-09	4.34988e-08	11.5343	ko:K01858	K01858	Up in NP	Yes	INO1, ISYNA1; myo-inositol-1-phosphate synthase [EC:5.5.1.4]	ko01100
3.22988	7.11636	7.05941	1.26074e-09	4.34988e-08	11.5343	ko:K01858	K01858	Up in NP	Yes	INO1, ISYNA1; myo-inositol-1-phosphate synthase [EC:5.5.1.4]	map01110	Biosynthesis of secondary metabolites
3.22988	7.11636	7.05941	1.26074e-09	4.34988e-08	11.5343	ko:K01858	K01858	Up in NP	Yes	INO1, ISYNA1; myo-inositol-1-phosphate synthase [EC:5.5.1.4]	ko01110
1.59196	14.3383	7.05175	1.30102e-09	4.46641e-08	11.5032	ko:K00101	K00101	Up in NP	Yes	lldD; L-lactate dehydrogenase (cytochrome) [EC:1.1.2.3]	map00620	Pyruvate metabolism
1.59196	14.3383	7.05175	1.30102e-09	4.46641e-08	11.5032	ko:K00101	K00101	Up in NP	Yes	lldD; L-lactate dehydrogenase (cytochrome) [EC:1.1.2.3]	ko00620
1.59196	14.3383	7.05175	1.30102e-09	4.46641e-08	11.5032	ko:K00101	K00101	Up in NP	Yes	lldD; L-lactate dehydrogenase (cytochrome) [EC:1.1.2.3]	map01100	Metabolic pathways
1.59196	14.3383	7.05175	1.30102e-09	4.46641e-08	11.5032	ko:K00101	K00101	Up in NP	Yes	lldD; L-lactate dehydrogenase (cytochrome) [EC:1.1.2.3]	ko01100
15.8986	0.326989	7.01938	1.48564e-09	4.87529e-08	11.3724	ko:K15585	K15585	Up in NP	Yes	nikB, cntB; nickel transport system permease protein	map02010	ABC transporters
15.8986	0.326989	7.01938	1.48564e-09	4.87529e-08	11.3724	ko:K15585	K15585	Up in NP	Yes	nikB, cntB; nickel transport system permease protein	ko02010
2.32183	7.92359	7.01307	1.52449e-09	4.87529e-08	11.3469	ko:K19300	K19300	Up in NP	Yes	aph3-II; aminoglycoside 3'-phosphotransferase II [EC:2.7.1.95]
2.3231	7.92448	7.01304	1.52473e-09	4.87529e-08	11.3468	ko:K21624	K21624	Up in NP	Yes	c3lhypd; cis-L-3-hydroxyproline dehydratase [EC:4.2.1.171]	map00330	Arginine and proline metabolism
2.3231	7.92448	7.01304	1.52473e-09	4.87529e-08	11.3468	ko:K21624	K21624	Up in NP	Yes	c3lhypd; cis-L-3-hydroxyproline dehydratase [EC:4.2.1.171]	ko00330
2.33886	7.93553	7.01049	1.54075e-09	4.87529e-08	11.3365	ko:K16201	K16201	Up in NP	Yes	dppC; dipeptide transport system permease protein	map02010	ABC transporters
2.33886	7.93553	7.01049	1.54075e-09	4.87529e-08	11.3365	ko:K16201	K16201	Up in NP	Yes	dppC; dipeptide transport system permease protein	ko02010
2.32076	7.92284	7.01035	1.54162e-09	4.87529e-08	11.3359	ko:K14658	K14658	Up in NP	Yes	nodA; nodulation protein A [EC:2.3.1.-]
2.34425	7.973	7.01001	1.54378e-09	4.87529e-08	11.3345	ko:K17206	K17206	Up in NP	Yes	xltB; putative xylitol transport system permease protein	map02010	ABC transporters
2.34425	7.973	7.01001	1.54378e-09	4.87529e-08	11.3345	ko:K17206	K17206	Up in NP	Yes	xltB; putative xylitol transport system permease protein	ko02010
2.32079	7.92286	7.00887	1.551e-09	4.87529e-08	11.3299	ko:K10194	K10194	Up in NP	Yes	togN; oligogalacturonide transport system permease protein	map02010	ABC transporters
2.32079	7.92286	7.00887	1.551e-09	4.87529e-08	11.3299	ko:K10194	K10194	Up in NP	Yes	togN; oligogalacturonide transport system permease protein	ko02010
2.32074	8.92283	7.00883	1.55124e-09	4.87529e-08	11.3298	ko:K10193	K10193	Up in NP	Yes	togM; oligogalacturonide transport system permease protein	map02010	ABC transporters
2.32074	8.92283	7.00883	1.55124e-09	4.87529e-08	11.3298	ko:K10193	K10193	Up in NP	Yes	togM; oligogalacturonide transport system permease protein	ko02010
2.32069	7.92279	7.00879	1.55149e-09	4.87529e-08	11.3296	ko:K12540	K12540	Up in NP	Yes
2.32039	7.92258	7.00876	1.5517e-09	4.87529e-08	11.3295	ko:K06951	K06951	Up in NP	Yes	K06951; uncharacterized protein
2.32027	7.9225	7.00831	1.55458e-09	4.87529e-08	11.3276	ko:K18815	K18815	Up in NP	Yes	aac6-I; aminoglycoside 6'-N-acetyltransferase I [EC:2.3.1.82]
2.32026	8.92249	7.00826	1.55489e-09	4.87529e-08	11.3274	ko:K22104	K22104	Up in NP	Yes	nanR; GntR family transcriptional regulator, sialic acid-inducible nan operon repressor
2.32013	7.9224	7.00823	1.55504e-09	4.87529e-08	11.3274	ko:K01683	K01683	Up in NP	Yes	araD; D-arabinonate dehydratase [EC:4.2.1.5]	map00053	Ascorbate and aldarate metabolism
2.32013	7.9224	7.00823	1.55504e-09	4.87529e-08	11.3274	ko:K01683	K01683	Up in NP	Yes	araD; D-arabinonate dehydratase [EC:4.2.1.5]	ko00053
2.32013	7.9224	7.00823	1.55504e-09	4.87529e-08	11.3274	ko:K01683	K01683	Up in NP	Yes	araD; D-arabinonate dehydratase [EC:4.2.1.5]	map01100	Metabolic pathways
2.32013	7.9224	7.00823	1.55504e-09	4.87529e-08	11.3274	ko:K01683	K01683	Up in NP	Yes	araD; D-arabinonate dehydratase [EC:4.2.1.5]	ko01100
2.32013	7.9224	7.00823	1.55504e-09	4.87529e-08	11.3274	ko:K05535	K05535	Up in NP	Yes	MNN2; alpha 1,2-mannosyltransferase [EC:2.4.1.-]	map00513	Various types of N-glycan biosynthesis
2.32013	7.9224	7.00823	1.55504e-09	4.87529e-08	11.3274	ko:K05535	K05535	Up in NP	Yes	MNN2; alpha 1,2-mannosyltransferase [EC:2.4.1.-]	ko00513
2.32013	7.9224	7.00823	1.55504e-09	4.87529e-08	11.3274	ko:K05535	K05535	Up in NP	Yes	MNN2; alpha 1,2-mannosyltransferase [EC:2.4.1.-]	map01100	Metabolic pathways
2.32013	7.9224	7.00823	1.55504e-09	4.87529e-08	11.3274	ko:K05535	K05535	Up in NP	Yes	MNN2; alpha 1,2-mannosyltransferase [EC:2.4.1.-]	ko01100
2.32013	7.9224	7.00823	1.55504e-09	4.87529e-08	11.3274	ko:K12700	K12700	Up in NP	Yes	rihC; non-specific riboncleoside hydrolase [EC:3.2.2.-]	map00240	Pyrimidine metabolism
2.32013	7.9224	7.00823	1.55504e-09	4.87529e-08	11.3274	ko:K12700	K12700	Up in NP	Yes	rihC; non-specific riboncleoside hydrolase [EC:3.2.2.-]	ko00240
2.32013	7.9224	7.00823	1.55504e-09	4.87529e-08	11.3274	ko:K12700	K12700	Up in NP	Yes	rihC; non-specific riboncleoside hydrolase [EC:3.2.2.-]	map01100	Metabolic pathways
2.32013	7.9224	7.00823	1.55504e-09	4.87529e-08	11.3274	ko:K12700	K12700	Up in NP	Yes	rihC; non-specific riboncleoside hydrolase [EC:3.2.2.-]	ko01100
2.32013	7.9224	7.00823	1.55504e-09	4.87529e-08	11.3274	ko:K12700	K12700	Up in NP	Yes	rihC; non-specific riboncleoside hydrolase [EC:3.2.2.-]	map01232	Nucleotide metabolism
2.32013	7.9224	7.00823	1.55504e-09	4.87529e-08	11.3274	ko:K12700	K12700	Up in NP	Yes	rihC; non-specific riboncleoside hydrolase [EC:3.2.2.-]	ko01232
2.32013	7.9224	7.00823	1.55504e-09	4.87529e-08	11.3274	ko:K13831	K13831	Up in NP	Yes	hps-phi; 3-hexulose-6-phosphate synthase / 6-phospho-3-hexuloisomerase [EC:4.1.2.43 5.3.1.27]	map00030	Pentose phosphate pathway
2.32013	7.9224	7.00823	1.55504e-09	4.87529e-08	11.3274	ko:K13831	K13831	Up in NP	Yes	hps-phi; 3-hexulose-6-phosphate synthase / 6-phospho-3-hexuloisomerase [EC:4.1.2.43 5.3.1.27]	ko00030
2.32013	7.9224	7.00823	1.55504e-09	4.87529e-08	11.3274	ko:K13831	K13831	Up in NP	Yes	hps-phi; 3-hexulose-6-phosphate synthase / 6-phospho-3-hexuloisomerase [EC:4.1.2.43 5.3.1.27]	map00680	Methane metabolism
2.32013	7.9224	7.00823	1.55504e-09	4.87529e-08	11.3274	ko:K13831	K13831	Up in NP	Yes	hps-phi; 3-hexulose-6-phosphate synthase / 6-phospho-3-hexuloisomerase [EC:4.1.2.43 5.3.1.27]	ko00680
2.32013	7.9224	7.00823	1.55504e-09	4.87529e-08	11.3274	ko:K13831	K13831	Up in NP	Yes	hps-phi; 3-hexulose-6-phosphate synthase / 6-phospho-3-hexuloisomerase [EC:4.1.2.43 5.3.1.27]	map01100	Metabolic pathways
2.32013	7.9224	7.00823	1.55504e-09	4.87529e-08	11.3274	ko:K13831	K13831	Up in NP	Yes	hps-phi; 3-hexulose-6-phosphate synthase / 6-phospho-3-hexuloisomerase [EC:4.1.2.43 5.3.1.27]	ko01100
2.32013	7.9224	7.00823	1.55504e-09	4.87529e-08	11.3274	ko:K13831	K13831	Up in NP	Yes	hps-phi; 3-hexulose-6-phosphate synthase / 6-phospho-3-hexuloisomerase [EC:4.1.2.43 5.3.1.27]	map01120	Microbial metabolism in diverse environments
2.32013	7.9224	7.00823	1.55504e-09	4.87529e-08	11.3274	ko:K13831	K13831	Up in NP	Yes	hps-phi; 3-hexulose-6-phosphate synthase / 6-phospho-3-hexuloisomerase [EC:4.1.2.43 5.3.1.27]	ko01120
2.32013	7.9224	7.00823	1.55504e-09	4.87529e-08	11.3274	ko:K13831	K13831	Up in NP	Yes	hps-phi; 3-hexulose-6-phosphate synthase / 6-phospho-3-hexuloisomerase [EC:4.1.2.43 5.3.1.27]	map01200	Carbon metabolism
2.32013	7.9224	7.00823	1.55504e-09	4.87529e-08	11.3274	ko:K13831	K13831	Up in NP	Yes	hps-phi; 3-hexulose-6-phosphate synthase / 6-phospho-3-hexuloisomerase [EC:4.1.2.43 5.3.1.27]	ko01200
2.32013	7.9224	7.00823	1.55504e-09	4.87529e-08	11.3274	ko:K13831	K13831	Up in NP	Yes	hps-phi; 3-hexulose-6-phosphate synthase / 6-phospho-3-hexuloisomerase [EC:4.1.2.43 5.3.1.27]	map01230	Biosynthesis of amino acids
2.32013	7.9224	7.00823	1.55504e-09	4.87529e-08	11.3274	ko:K13831	K13831	Up in NP	Yes	hps-phi; 3-hexulose-6-phosphate synthase / 6-phospho-3-hexuloisomerase [EC:4.1.2.43 5.3.1.27]	ko01230
2.32013	7.9224	7.00823	1.55504e-09	4.87529e-08	11.3274	ko:K17313	K17313	Up in NP	Yes	treU; trehalose transport system permease protein	map02010	ABC transporters
2.32013	7.9224	7.00823	1.55504e-09	4.87529e-08	11.3274	ko:K17313	K17313	Up in NP	Yes	treU; trehalose transport system permease protein	ko02010
2.32013	7.9224	7.00823	1.55504e-09	4.87529e-08	11.3274	ko:K19517	K19517	Up in NP	Yes	MIK; 1D-myo-inositol 3-kinase [EC:2.7.1.64]	map00562	Inositol phosphate metabolism
2.32013	7.9224	7.00823	1.55504e-09	4.87529e-08	11.3274	ko:K19517	K19517	Up in NP	Yes	MIK; 1D-myo-inositol 3-kinase [EC:2.7.1.64]	ko00562
2.32013	7.9224	7.00823	1.55504e-09	4.87529e-08	11.3274	ko:K19517	K19517	Up in NP	Yes	MIK; 1D-myo-inositol 3-kinase [EC:2.7.1.64]	map01100	Metabolic pathways
2.32013	7.9224	7.00823	1.55504e-09	4.87529e-08	11.3274	ko:K19517	K19517	Up in NP	Yes	MIK; 1D-myo-inositol 3-kinase [EC:2.7.1.64]	ko01100
2.32013	7.9224	7.00823	1.55504e-09	4.87529e-08	11.3274	ko:K19517	K19517	Up in NP	Yes	MIK; 1D-myo-inositol 3-kinase [EC:2.7.1.64]	map01110	Biosynthesis of secondary metabolites
2.32013	7.9224	7.00823	1.55504e-09	4.87529e-08	11.3274	ko:K19517	K19517	Up in NP	Yes	MIK; 1D-myo-inositol 3-kinase [EC:2.7.1.64]	ko01110
2.32013	7.9224	7.00823	1.55504e-09	4.87529e-08	11.3274	ko:K20946	K20946	Up in NP	Yes	vpsE; polysaccharide biosynthesis protein VpsE	map05111	Biofilm formation - Vibrio cholerae
2.32013	7.9224	7.00823	1.55504e-09	4.87529e-08	11.3274	ko:K20946	K20946	Up in NP	Yes	vpsE; polysaccharide biosynthesis protein VpsE	ko05111
2.32731	8.93525	7.00103	1.60159e-09	4.99843e-08	11.2983	ko:K18457	K18457	Up in NP	Yes	laaA; L-proline amide hydrolase [EC:3.5.1.101]
2.3378	12.4531	6.99474	1.64343e-09	5.07578e-08	11.2728	ko:K12280	K12280	Up in NP	Yes	mshJ; MSHA biogenesis protein MshJ
2.3166	7.92432	6.9942	1.64709e-09	5.07578e-08	11.2706	ko:K01569	K01569	Up in NP	Yes	oxdD; oxalate decarboxylase [EC:4.1.1.2]	map00630	Glyoxylate and dicarboxylate metabolism
2.3166	7.92432	6.9942	1.64709e-09	5.07578e-08	11.2706	ko:K01569	K01569	Up in NP	Yes	oxdD; oxalate decarboxylase [EC:4.1.1.2]	ko00630
2.3166	7.92432	6.9942	1.64709e-09	5.07578e-08	11.2706	ko:K01569	K01569	Up in NP	Yes	oxdD; oxalate decarboxylase [EC:4.1.1.2]	map01100	Metabolic pathways
2.3166	7.92432	6.9942	1.64709e-09	5.07578e-08	11.2706	ko:K01569	K01569	Up in NP	Yes	oxdD; oxalate decarboxylase [EC:4.1.1.2]	ko01100
2.31632	7.92412	6.99398	1.64856e-09	5.07578e-08	11.2698	ko:K21209	K21209	Up in NP	Yes	ncsB4; acyltransferase	map01059	Biosynthesis of enediyne antibiotics
2.31632	7.92412	6.99398	1.64856e-09	5.07578e-08	11.2698	ko:K21209	K21209	Up in NP	Yes	ncsB4; acyltransferase	ko01059
2.31355	8.92436	6.97906	1.75247e-09	5.37164e-08	11.2095	ko:K08324	K08324	Up in NP	Yes	sad; succinate-semialdehyde dehydrogenase [EC:1.2.1.16 1.2.1.24]	map00250	Alanine, aspartate and glutamate metabolism
2.31355	8.92436	6.97906	1.75247e-09	5.37164e-08	11.2095	ko:K08324	K08324	Up in NP	Yes	sad; succinate-semialdehyde dehydrogenase [EC:1.2.1.16 1.2.1.24]	ko00250
2.31355	8.92436	6.97906	1.75247e-09	5.37164e-08	11.2095	ko:K08324	K08324	Up in NP	Yes	sad; succinate-semialdehyde dehydrogenase [EC:1.2.1.16 1.2.1.24]	map00650	Butanoate metabolism
2.31355	8.92436	6.97906	1.75247e-09	5.37164e-08	11.2095	ko:K08324	K08324	Up in NP	Yes	sad; succinate-semialdehyde dehydrogenase [EC:1.2.1.16 1.2.1.24]	ko00650
2.31355	8.92436	6.97906	1.75247e-09	5.37164e-08	11.2095	ko:K08324	K08324	Up in NP	Yes	sad; succinate-semialdehyde dehydrogenase [EC:1.2.1.16 1.2.1.24]	map00760	Nicotinate and nicotinamide metabolism
2.31355	8.92436	6.97906	1.75247e-09	5.37164e-08	11.2095	ko:K08324	K08324	Up in NP	Yes	sad; succinate-semialdehyde dehydrogenase [EC:1.2.1.16 1.2.1.24]	ko00760
2.31355	8.92436	6.97906	1.75247e-09	5.37164e-08	11.2095	ko:K08324	K08324	Up in NP	Yes	sad; succinate-semialdehyde dehydrogenase [EC:1.2.1.16 1.2.1.24]	map01100	Metabolic pathways
2.31355	8.92436	6.97906	1.75247e-09	5.37164e-08	11.2095	ko:K08324	K08324	Up in NP	Yes	sad; succinate-semialdehyde dehydrogenase [EC:1.2.1.16 1.2.1.24]	ko01100
2.31355	8.92436	6.97906	1.75247e-09	5.37164e-08	11.2095	ko:K08324	K08324	Up in NP	Yes	sad; succinate-semialdehyde dehydrogenase [EC:1.2.1.16 1.2.1.24]	map01120	Microbial metabolism in diverse environments
2.31355	8.92436	6.97906	1.75247e-09	5.37164e-08	11.2095	ko:K08324	K08324	Up in NP	Yes	sad; succinate-semialdehyde dehydrogenase [EC:1.2.1.16 1.2.1.24]	ko01120
2.08182	11.6611	6.97592	1.7751e-09	5.39821e-08	11.1969	ko:K16329	K16329	Up in NP	Yes	psuG; pseudouridylate synthase [EC:4.2.1.70]	map00240	Pyrimidine metabolism
2.08182	11.6611	6.97592	1.7751e-09	5.39821e-08	11.1969	ko:K16329	K16329	Up in NP	Yes	psuG; pseudouridylate synthase [EC:4.2.1.70]	ko00240
2.08182	11.6611	6.97592	1.7751e-09	5.39821e-08	11.1969	ko:K16329	K16329	Up in NP	Yes	psuG; pseudouridylate synthase [EC:4.2.1.70]	map01100	Metabolic pathways
2.08182	11.6611	6.97592	1.7751e-09	5.39821e-08	11.1969	ko:K16329	K16329	Up in NP	Yes	psuG; pseudouridylate synthase [EC:4.2.1.70]	ko01100
2.34295	7.9384	6.97568	1.77687e-09	5.39821e-08	11.1959	ko:K10200	K10200	Up in NP	Yes	ngcE; N-acetylglucosamine transport system substrate-binding protein	map02010	ABC transporters
2.34295	7.9384	6.97568	1.77687e-09	5.39821e-08	11.1959	ko:K10200	K10200	Up in NP	Yes	ngcE; N-acetylglucosamine transport system substrate-binding protein	ko02010
2.33129	12.4521	6.97333	1.79405e-09	5.4264e-08	11.1864	ko:K10927	K10927	Up in NP	Yes	mshD; MSHA pilin protein MshD	map05111	Biofilm formation - Vibrio cholerae
2.33129	12.4521	6.97333	1.79405e-09	5.4264e-08	11.1864	ko:K10927	K10927	Up in NP	Yes	mshD; MSHA pilin protein MshD	ko05111
2.30267	7.9285	6.96287	1.8726e-09	5.63917e-08	11.1441	ko:K10824	K10824	Up in NP	Yes	nikE, cntF; nickel transport system ATP-binding protein [EC:7.2.2.11]	map02010	ABC transporters
2.30267	7.9285	6.96287	1.8726e-09	5.63917e-08	11.1441	ko:K10824	K10824	Up in NP	Yes	nikE, cntF; nickel transport system ATP-binding protein [EC:7.2.2.11]	ko02010
2.32565	7.96029	6.96019	1.89324e-09	5.6407e-08	11.1333	ko:K18478	K18478	Up in NP	Yes	yihV; sulfofructose kinase [EC:2.7.1.184]	map00566	Sulfoquinovose metabolism
2.32565	7.96029	6.96019	1.89324e-09	5.6407e-08	11.1333	ko:K18478	K18478	Up in NP	Yes	yihV; sulfofructose kinase [EC:2.7.1.184]	ko00566
2.32565	7.96029	6.96019	1.89324e-09	5.6407e-08	11.1333	ko:K18478	K18478	Up in NP	Yes	yihV; sulfofructose kinase [EC:2.7.1.184]	map01100	Metabolic pathways
2.32565	7.96029	6.96019	1.89324e-09	5.6407e-08	11.1333	ko:K18478	K18478	Up in NP	Yes	yihV; sulfofructose kinase [EC:2.7.1.184]	ko01100
2.35358	7.94586	6.95855	1.90598e-09	5.6407e-08	11.1267	ko:K17318	K17318	Up in NP	Yes	lplA; putative aldouronate transport system substrate-binding protein	map02010	ABC transporters
2.35358	7.94586	6.95855	1.90598e-09	5.6407e-08	11.1267	ko:K17318	K17318	Up in NP	Yes	lplA; putative aldouronate transport system substrate-binding protein	ko02010
2.35358	7.94586	6.95855	1.90598e-09	5.6407e-08	11.1267	ko:K17319	K17319	Up in NP	Yes	lplB; putative aldouronate transport system permease protein	map02010	ABC transporters
2.35358	7.94586	6.95855	1.90598e-09	5.6407e-08	11.1267	ko:K17319	K17319	Up in NP	Yes	lplB; putative aldouronate transport system permease protein	ko02010
2.35358	7.94586	6.95855	1.90598e-09	5.6407e-08	11.1267	ko:K17320	K17320	Up in NP	Yes	lplC; putative aldouronate transport system permease protein	map02010	ABC transporters
2.35358	7.94586	6.95855	1.90598e-09	5.6407e-08	11.1267	ko:K17320	K17320	Up in NP	Yes	lplC; putative aldouronate transport system permease protein	ko02010
2.18648	12.5307	6.94693	1.99885e-09	5.89018e-08	11.0798	ko:K12285	K12285	Up in NP	Yes	mshO; MSHA biogenesis protein MshO
-17.4112	-5.21331	-6.94588	2.00744e-09	5.89021e-08	11.0756	ko:K19135	K19135	Up in Control	Yes	csx14; CRISPR-associated protein Csx14
1.23709	14.3935	6.93566	2.09323e-09	6.11578e-08	11.0343	ko:K11751	K11751	Up in NP	Yes	ushA; 5'-nucleotidase / UDP-sugar diphosphatase [EC:3.1.3.5 3.6.1.45]	map00230	Purine metabolism
1.23709	14.3935	6.93566	2.09323e-09	6.11578e-08	11.0343	ko:K11751	K11751	Up in NP	Yes	ushA; 5'-nucleotidase / UDP-sugar diphosphatase [EC:3.1.3.5 3.6.1.45]	ko00230
1.23709	14.3935	6.93566	2.09323e-09	6.11578e-08	11.0343	ko:K11751	K11751	Up in NP	Yes	ushA; 5'-nucleotidase / UDP-sugar diphosphatase [EC:3.1.3.5 3.6.1.45]	map00240	Pyrimidine metabolism
1.23709	14.3935	6.93566	2.09323e-09	6.11578e-08	11.0343	ko:K11751	K11751	Up in NP	Yes	ushA; 5'-nucleotidase / UDP-sugar diphosphatase [EC:3.1.3.5 3.6.1.45]	ko00240
1.23709	14.3935	6.93566	2.09323e-09	6.11578e-08	11.0343	ko:K11751	K11751	Up in NP	Yes	ushA; 5'-nucleotidase / UDP-sugar diphosphatase [EC:3.1.3.5 3.6.1.45]	map00760	Nicotinate and nicotinamide metabolism
1.23709	14.3935	6.93566	2.09323e-09	6.11578e-08	11.0343	ko:K11751	K11751	Up in NP	Yes	ushA; 5'-nucleotidase / UDP-sugar diphosphatase [EC:3.1.3.5 3.6.1.45]	ko00760
1.23709	14.3935	6.93566	2.09323e-09	6.11578e-08	11.0343	ko:K11751	K11751	Up in NP	Yes	ushA; 5'-nucleotidase / UDP-sugar diphosphatase [EC:3.1.3.5 3.6.1.45]	map01100	Metabolic pathways
1.23709	14.3935	6.93566	2.09323e-09	6.11578e-08	11.0343	ko:K11751	K11751	Up in NP	Yes	ushA; 5'-nucleotidase / UDP-sugar diphosphatase [EC:3.1.3.5 3.6.1.45]	ko01100
1.23709	14.3935	6.93566	2.09323e-09	6.11578e-08	11.0343	ko:K11751	K11751	Up in NP	Yes	ushA; 5'-nucleotidase / UDP-sugar diphosphatase [EC:3.1.3.5 3.6.1.45]	map01110	Biosynthesis of secondary metabolites
1.23709	14.3935	6.93566	2.09323e-09	6.11578e-08	11.0343	ko:K11751	K11751	Up in NP	Yes	ushA; 5'-nucleotidase / UDP-sugar diphosphatase [EC:3.1.3.5 3.6.1.45]	ko01110
1.23709	14.3935	6.93566	2.09323e-09	6.11578e-08	11.0343	ko:K11751	K11751	Up in NP	Yes	ushA; 5'-nucleotidase / UDP-sugar diphosphatase [EC:3.1.3.5 3.6.1.45]	map01232	Nucleotide metabolism
1.23709	14.3935	6.93566	2.09323e-09	6.11578e-08	11.0343	ko:K11751	K11751	Up in NP	Yes	ushA; 5'-nucleotidase / UDP-sugar diphosphatase [EC:3.1.3.5 3.6.1.45]	ko01232
2.30353	7.93941	6.9325	2.12041e-09	6.16894e-08	11.0216	ko:K05841	K05841	Up in NP	Yes	E2.4.1.173; sterol 3beta-glucosyltransferase [EC:2.4.1.173]
2.29006	8.05193	6.91428	2.28457e-09	6.6185e-08	10.9481	ko:K21621	K21621	Up in NP	Yes	fk; tagatose kinase [EC:2.7.1.101]	map00052	Galactose metabolism
2.29006	8.05193	6.91428	2.28457e-09	6.6185e-08	10.9481	ko:K21621	K21621	Up in NP	Yes	fk; tagatose kinase [EC:2.7.1.101]	ko00052
2.29006	8.05193	6.91428	2.28457e-09	6.6185e-08	10.9481	ko:K21621	K21621	Up in NP	Yes	fk; tagatose kinase [EC:2.7.1.101]	map01100	Metabolic pathways
2.29006	8.05193	6.91428	2.28457e-09	6.6185e-08	10.9481	ko:K21621	K21621	Up in NP	Yes	fk; tagatose kinase [EC:2.7.1.101]	ko01100
2.55152	9.08833	6.90908	2.33369e-09	6.7324e-08	10.9271	ko:K12660	K12660	Up in NP	Yes	rhmA; 2-dehydro-3-deoxy-L-rhamnonate aldolase [EC:4.1.2.53]	map00051	Fructose and mannose metabolism
2.55152	9.08833	6.90908	2.33369e-09	6.7324e-08	10.9271	ko:K12660	K12660	Up in NP	Yes	rhmA; 2-dehydro-3-deoxy-L-rhamnonate aldolase [EC:4.1.2.53]	ko00051
2.55152	9.08833	6.90908	2.33369e-09	6.7324e-08	10.9271	ko:K12660	K12660	Up in NP	Yes	rhmA; 2-dehydro-3-deoxy-L-rhamnonate aldolase [EC:4.1.2.53]	map01100	Metabolic pathways
2.55152	9.08833	6.90908	2.33369e-09	6.7324e-08	10.9271	ko:K12660	K12660	Up in NP	Yes	rhmA; 2-dehydro-3-deoxy-L-rhamnonate aldolase [EC:4.1.2.53]	ko01100
2.55152	9.08833	6.90908	2.33369e-09	6.7324e-08	10.9271	ko:K12660	K12660	Up in NP	Yes	rhmA; 2-dehydro-3-deoxy-L-rhamnonate aldolase [EC:4.1.2.53]	map01120	Microbial metabolism in diverse environments
2.55152	9.08833	6.90908	2.33369e-09	6.7324e-08	10.9271	ko:K12660	K12660	Up in NP	Yes	rhmA; 2-dehydro-3-deoxy-L-rhamnonate aldolase [EC:4.1.2.53]	ko01120
2.30735	9.53036	6.90619	2.36142e-09	6.78389e-08	10.9155	ko:K18337	K18337	Up in NP	Yes	LRA1; L-rhamnose 1-dehydrogenase [EC:1.1.1.378 1.1.1.377 1.1.1.173]	map00051	Fructose and mannose metabolism
2.30735	9.53036	6.90619	2.36142e-09	6.78389e-08	10.9155	ko:K18337	K18337	Up in NP	Yes	LRA1; L-rhamnose 1-dehydrogenase [EC:1.1.1.378 1.1.1.377 1.1.1.173]	ko00051
2.30735	9.53036	6.90619	2.36142e-09	6.78389e-08	10.9155	ko:K18337	K18337	Up in NP	Yes	LRA1; L-rhamnose 1-dehydrogenase [EC:1.1.1.378 1.1.1.377 1.1.1.173]	map01100	Metabolic pathways
2.30735	9.53036	6.90619	2.36142e-09	6.78389e-08	10.9155	ko:K18337	K18337	Up in NP	Yes	LRA1; L-rhamnose 1-dehydrogenase [EC:1.1.1.378 1.1.1.377 1.1.1.173]	ko01100
2.30735	9.53036	6.90619	2.36142e-09	6.78389e-08	10.9155	ko:K18337	K18337	Up in NP	Yes	LRA1; L-rhamnose 1-dehydrogenase [EC:1.1.1.378 1.1.1.377 1.1.1.173]	map01120	Microbial metabolism in diverse environments
2.30735	9.53036	6.90619	2.36142e-09	6.78389e-08	10.9155	ko:K18337	K18337	Up in NP	Yes	LRA1; L-rhamnose 1-dehydrogenase [EC:1.1.1.378 1.1.1.377 1.1.1.173]	ko01120
11.7928	5.62267	6.90338	2.38871e-09	6.8337e-08	10.9042	ko:K13687	K13687	Up in NP	Yes	aftB; arabinofuranosyltransferase [EC:2.4.2.-]	map00571	Lipoarabinomannan (LAM) biosynthesis
11.7928	5.62267	6.90338	2.38871e-09	6.8337e-08	10.9042	ko:K13687	K13687	Up in NP	Yes	aftB; arabinofuranosyltransferase [EC:2.4.2.-]	ko00571
11.7928	5.62267	6.90338	2.38871e-09	6.8337e-08	10.9042	ko:K13687	K13687	Up in NP	Yes	aftB; arabinofuranosyltransferase [EC:2.4.2.-]	map00572	Arabinogalactan biosynthesis - Mycobacterium
11.7928	5.62267	6.90338	2.38871e-09	6.8337e-08	10.9042	ko:K13687	K13687	Up in NP	Yes	aftB; arabinofuranosyltransferase [EC:2.4.2.-]	ko00572
11.7928	5.62267	6.90338	2.38871e-09	6.8337e-08	10.9042	ko:K13687	K13687	Up in NP	Yes	aftB; arabinofuranosyltransferase [EC:2.4.2.-]	map01100	Metabolic pathways
11.7928	5.62267	6.90338	2.38871e-09	6.8337e-08	10.9042	ko:K13687	K13687	Up in NP	Yes	aftB; arabinofuranosyltransferase [EC:2.4.2.-]	ko01100
2.30916	7.94986	6.89309	2.49142e-09	7.09796e-08	10.8627	ko:K19336	K19336	Up in NP	Yes	bdcA; cyclic-di-GMP-binding biofilm dispersal mediator protein
-18.6526	-5.8063	-6.88992	2.52391e-09	7.16081e-08	10.8499	ko:K20470	K20470	Up in Control	Yes	mmpL3; trehalose monomycolate/heme transporter
2.33911	8.07411	6.88641	2.56043e-09	7.23454e-08	10.8357	ko:K10241	K10241	Up in NP	Yes	cebF; cellobiose transport system permease protein	map02010	ABC transporters
2.33911	8.07411	6.88641	2.56043e-09	7.23454e-08	10.8357	ko:K10241	K10241	Up in NP	Yes	cebF; cellobiose transport system permease protein	ko02010
2.24525	11.8353	6.87661	2.6651e-09	7.37846e-08	10.7962	ko:K05780	K05780	Up in NP	Yes	phnL; alpha-D-ribose 1-methylphosphonate 5-triphosphate synthase subunit PhnL [EC:2.7.8.37]	map00440	Phosphonate and phosphinate metabolism
2.24525	11.8353	6.87661	2.6651e-09	7.37846e-08	10.7962	ko:K05780	K05780	Up in NP	Yes	phnL; alpha-D-ribose 1-methylphosphonate 5-triphosphate synthase subunit PhnL [EC:2.7.8.37]	ko00440
2.24525	11.8353	6.87661	2.6651e-09	7.37846e-08	10.7962	ko:K05780	K05780	Up in NP	Yes	phnL; alpha-D-ribose 1-methylphosphonate 5-triphosphate synthase subunit PhnL [EC:2.7.8.37]	map01100	Metabolic pathways
2.24525	11.8353	6.87661	2.6651e-09	7.37846e-08	10.7962	ko:K05780	K05780	Up in NP	Yes	phnL; alpha-D-ribose 1-methylphosphonate 5-triphosphate synthase subunit PhnL [EC:2.7.8.37]	ko01100
2.24525	11.8353	6.87661	2.6651e-09	7.37846e-08	10.7962	ko:K06163	K06163	Up in NP	Yes	phnJ; alpha-D-ribose 1-methylphosphonate 5-phosphate C-P lyase [EC:4.7.1.1]	map00440	Phosphonate and phosphinate metabolism
2.24525	11.8353	6.87661	2.6651e-09	7.37846e-08	10.7962	ko:K06163	K06163	Up in NP	Yes	phnJ; alpha-D-ribose 1-methylphosphonate 5-phosphate C-P lyase [EC:4.7.1.1]	ko00440
2.24525	11.8353	6.87661	2.6651e-09	7.37846e-08	10.7962	ko:K06163	K06163	Up in NP	Yes	phnJ; alpha-D-ribose 1-methylphosphonate 5-phosphate C-P lyase [EC:4.7.1.1]	map01100	Metabolic pathways
2.24525	11.8353	6.87661	2.6651e-09	7.37846e-08	10.7962	ko:K06163	K06163	Up in NP	Yes	phnJ; alpha-D-ribose 1-methylphosphonate 5-phosphate C-P lyase [EC:4.7.1.1]	ko01100
2.24525	11.8353	6.87661	2.6651e-09	7.37846e-08	10.7962	ko:K06164	K06164	Up in NP	Yes	phnI; alpha-D-ribose 1-methylphosphonate 5-triphosphate synthase subunit PhnI [EC:2.7.8.37]	map00440	Phosphonate and phosphinate metabolism
2.24525	11.8353	6.87661	2.6651e-09	7.37846e-08	10.7962	ko:K06164	K06164	Up in NP	Yes	phnI; alpha-D-ribose 1-methylphosphonate 5-triphosphate synthase subunit PhnI [EC:2.7.8.37]	ko00440
2.24525	11.8353	6.87661	2.6651e-09	7.37846e-08	10.7962	ko:K06164	K06164	Up in NP	Yes	phnI; alpha-D-ribose 1-methylphosphonate 5-triphosphate synthase subunit PhnI [EC:2.7.8.37]	map01100	Metabolic pathways
2.24525	11.8353	6.87661	2.6651e-09	7.37846e-08	10.7962	ko:K06164	K06164	Up in NP	Yes	phnI; alpha-D-ribose 1-methylphosphonate 5-triphosphate synthase subunit PhnI [EC:2.7.8.37]	ko01100
2.24525	11.8353	6.87661	2.6651e-09	7.37846e-08	10.7962	ko:K06165	K06165	Up in NP	Yes	phnH; alpha-D-ribose 1-methylphosphonate 5-triphosphate synthase subunit PhnH [EC:2.7.8.37]	map00440	Phosphonate and phosphinate metabolism
2.24525	11.8353	6.87661	2.6651e-09	7.37846e-08	10.7962	ko:K06165	K06165	Up in NP	Yes	phnH; alpha-D-ribose 1-methylphosphonate 5-triphosphate synthase subunit PhnH [EC:2.7.8.37]	ko00440
2.24525	11.8353	6.87661	2.6651e-09	7.37846e-08	10.7962	ko:K06165	K06165	Up in NP	Yes	phnH; alpha-D-ribose 1-methylphosphonate 5-triphosphate synthase subunit PhnH [EC:2.7.8.37]	map01100	Metabolic pathways
2.24525	11.8353	6.87661	2.6651e-09	7.37846e-08	10.7962	ko:K06165	K06165	Up in NP	Yes	phnH; alpha-D-ribose 1-methylphosphonate 5-triphosphate synthase subunit PhnH [EC:2.7.8.37]	ko01100
2.24525	11.8353	6.87661	2.6651e-09	7.37846e-08	10.7962	ko:K06166	K06166	Up in NP	Yes	phnG; alpha-D-ribose 1-methylphosphonate 5-triphosphate synthase subunit PhnG [EC:2.7.8.37]	map00440	Phosphonate and phosphinate metabolism
2.24525	11.8353	6.87661	2.6651e-09	7.37846e-08	10.7962	ko:K06166	K06166	Up in NP	Yes	phnG; alpha-D-ribose 1-methylphosphonate 5-triphosphate synthase subunit PhnG [EC:2.7.8.37]	ko00440
2.24525	11.8353	6.87661	2.6651e-09	7.37846e-08	10.7962	ko:K06166	K06166	Up in NP	Yes	phnG; alpha-D-ribose 1-methylphosphonate 5-triphosphate synthase subunit PhnG [EC:2.7.8.37]	map01100	Metabolic pathways
2.24525	11.8353	6.87661	2.6651e-09	7.37846e-08	10.7962	ko:K06166	K06166	Up in NP	Yes	phnG; alpha-D-ribose 1-methylphosphonate 5-triphosphate synthase subunit PhnG [EC:2.7.8.37]	ko01100
1.69016	12.7508	6.87071	2.73009e-09	7.52802e-08	10.7725	ko:K11941	K11941	Up in NP	Yes	mdoC; glucans biosynthesis protein C [EC:2.1.-.-]
2.2412	11.8324	6.86481	2.79682e-09	7.68118e-08	10.7487	ko:K05781	K05781	Up in NP	Yes	phnK; putative phosphonate transport system ATP-binding protein
15.7297	-1.65117	6.84352	3.05096e-09	8.34577e-08	10.663	ko:K18701	K18701	Up in NP	Yes	arsC; arsenate-mycothiol transferase [EC:2.8.4.2]
2.65386	8.43294	6.82723	3.26099e-09	8.88489e-08	10.5974	ko:K01634	K01634	Up in NP	Yes	SGPL1, DPL1; sphinganine-1-phosphate aldolase [EC:4.1.2.27]	map00600	Sphingolipid metabolism
2.65386	8.43294	6.82723	3.26099e-09	8.88489e-08	10.5974	ko:K01634	K01634	Up in NP	Yes	SGPL1, DPL1; sphinganine-1-phosphate aldolase [EC:4.1.2.27]	ko00600
2.65386	8.43294	6.82723	3.26099e-09	8.88489e-08	10.5974	ko:K01634	K01634	Up in NP	Yes	SGPL1, DPL1; sphinganine-1-phosphate aldolase [EC:4.1.2.27]	map01100	Metabolic pathways
2.65386	8.43294	6.82723	3.26099e-09	8.88489e-08	10.5974	ko:K01634	K01634	Up in NP	Yes	SGPL1, DPL1; sphinganine-1-phosphate aldolase [EC:4.1.2.27]	ko01100
2.65386	8.43294	6.82723	3.26099e-09	8.88489e-08	10.5974	ko:K01634	K01634	Up in NP	Yes	SGPL1, DPL1; sphinganine-1-phosphate aldolase [EC:4.1.2.27]	map04071	Sphingolipid signaling pathway
2.65386	8.43294	6.82723	3.26099e-09	8.88489e-08	10.5974	ko:K01634	K01634	Up in NP	Yes	SGPL1, DPL1; sphinganine-1-phosphate aldolase [EC:4.1.2.27]	ko04071
2.31794	8.00731	6.81513	3.42606e-09	9.29777e-08	10.5487	ko:K15229	K15229	Up in NP	Yes	mauB; methylamine dehydrogenase heavy chain [EC:1.4.9.1]	map00680	Methane metabolism
2.31794	8.00731	6.81513	3.42606e-09	9.29777e-08	10.5487	ko:K15229	K15229	Up in NP	Yes	mauB; methylamine dehydrogenase heavy chain [EC:1.4.9.1]	ko00680
2.31794	8.00731	6.81513	3.42606e-09	9.29777e-08	10.5487	ko:K15229	K15229	Up in NP	Yes	mauB; methylamine dehydrogenase heavy chain [EC:1.4.9.1]	map01100	Metabolic pathways
2.31794	8.00731	6.81513	3.42606e-09	9.29777e-08	10.5487	ko:K15229	K15229	Up in NP	Yes	mauB; methylamine dehydrogenase heavy chain [EC:1.4.9.1]	ko01100
2.31794	8.00731	6.81513	3.42606e-09	9.29777e-08	10.5487	ko:K15229	K15229	Up in NP	Yes	mauB; methylamine dehydrogenase heavy chain [EC:1.4.9.1]	map01120	Microbial metabolism in diverse environments
2.31794	8.00731	6.81513	3.42606e-09	9.29777e-08	10.5487	ko:K15229	K15229	Up in NP	Yes	mauB; methylamine dehydrogenase heavy chain [EC:1.4.9.1]	ko01120
2.53315	11.616	6.81114	3.48234e-09	9.41328e-08	10.5327	ko:K03379	K03379	Up in NP	Yes	chnB; cyclohexanone monooxygenase [EC:1.14.13.22]	map00930	Caprolactam degradation
2.53315	11.616	6.81114	3.48234e-09	9.41328e-08	10.5327	ko:K03379	K03379	Up in NP	Yes	chnB; cyclohexanone monooxygenase [EC:1.14.13.22]	ko00930
2.53315	11.616	6.81114	3.48234e-09	9.41328e-08	10.5327	ko:K03379	K03379	Up in NP	Yes	chnB; cyclohexanone monooxygenase [EC:1.14.13.22]	map01120	Microbial metabolism in diverse environments
2.53315	11.616	6.81114	3.48234e-09	9.41328e-08	10.5327	ko:K03379	K03379	Up in NP	Yes	chnB; cyclohexanone monooxygenase [EC:1.14.13.22]	ko01120
2.53315	11.616	6.81114	3.48234e-09	9.41328e-08	10.5327	ko:K03379	K03379	Up in NP	Yes	chnB; cyclohexanone monooxygenase [EC:1.14.13.22]	map01220	Degradation of aromatic compounds
2.53315	11.616	6.81114	3.48234e-09	9.41328e-08	10.5327	ko:K03379	K03379	Up in NP	Yes	chnB; cyclohexanone monooxygenase [EC:1.14.13.22]	ko01220
17.0712	-6.86934	6.80537	3.56546e-09	9.60017e-08	10.5094	ko:K19511	K19511	Up in NP	Yes	PXDN, VPO1; peroxidase [EC:1.11.1.7]
2.29634	7.99642	6.79727	3.68521e-09	9.88384e-08	10.4769	ko:K15228	K15228	Up in NP	Yes	mauA; methylamine dehydrogenase light chain [EC:1.4.9.1]	map00680	Methane metabolism
2.29634	7.99642	6.79727	3.68521e-09	9.88384e-08	10.4769	ko:K15228	K15228	Up in NP	Yes	mauA; methylamine dehydrogenase light chain [EC:1.4.9.1]	ko00680
2.29634	7.99642	6.79727	3.68521e-09	9.88384e-08	10.4769	ko:K15228	K15228	Up in NP	Yes	mauA; methylamine dehydrogenase light chain [EC:1.4.9.1]	map01100	Metabolic pathways
2.29634	7.99642	6.79727	3.68521e-09	9.88384e-08	10.4769	ko:K15228	K15228	Up in NP	Yes	mauA; methylamine dehydrogenase light chain [EC:1.4.9.1]	ko01100
2.29634	7.99642	6.79727	3.68521e-09	9.88384e-08	10.4769	ko:K15228	K15228	Up in NP	Yes	mauA; methylamine dehydrogenase light chain [EC:1.4.9.1]	map01120	Microbial metabolism in diverse environments
2.29634	7.99642	6.79727	3.68521e-09	9.88384e-08	10.4769	ko:K15228	K15228	Up in NP	Yes	mauA; methylamine dehydrogenase light chain [EC:1.4.9.1]	ko01120
16.3965	-3.82603	6.77557	4.02653e-09	1.07573e-07	10.3896	ko:K18476	K18476	Up in NP	Yes	tetR; TetR/AcrR family transcriptional regulator, tetracycline repressor protein
1.74027	11.0619	6.7684	4.14604e-09	1.10336e-07	10.3608	ko:K01843	K01843	Up in NP	Yes	kamA; lysine 2,3-aminomutase [EC:5.4.3.2]	map00310	Lysine degradation
1.74027	11.0619	6.7684	4.14604e-09	1.10336e-07	10.3608	ko:K01843	K01843	Up in NP	Yes	kamA; lysine 2,3-aminomutase [EC:5.4.3.2]	ko00310
1.74027	11.0619	6.7684	4.14604e-09	1.10336e-07	10.3608	ko:K01843	K01843	Up in NP	Yes	kamA; lysine 2,3-aminomutase [EC:5.4.3.2]	map01100	Metabolic pathways
1.74027	11.0619	6.7684	4.14604e-09	1.10336e-07	10.3608	ko:K01843	K01843	Up in NP	Yes	kamA; lysine 2,3-aminomutase [EC:5.4.3.2]	ko01100
2.35333	8.25906	6.766	4.18681e-09	1.10991e-07	10.3512	ko:K22086	K22086	Up in NP	Yes	mgdC; methylglutamate dehydrogenase subunit C [EC:1.5.99.5]	map00680	Methane metabolism
2.35333	8.25906	6.766	4.18681e-09	1.10991e-07	10.3512	ko:K22086	K22086	Up in NP	Yes	mgdC; methylglutamate dehydrogenase subunit C [EC:1.5.99.5]	ko00680
2.35333	8.25906	6.766	4.18681e-09	1.10991e-07	10.3512	ko:K22086	K22086	Up in NP	Yes	mgdC; methylglutamate dehydrogenase subunit C [EC:1.5.99.5]	map01100	Metabolic pathways
2.35333	8.25906	6.766	4.18681e-09	1.10991e-07	10.3512	ko:K22086	K22086	Up in NP	Yes	mgdC; methylglutamate dehydrogenase subunit C [EC:1.5.99.5]	ko01100
2.35333	8.25906	6.766	4.18681e-09	1.10991e-07	10.3512	ko:K22086	K22086	Up in NP	Yes	mgdC; methylglutamate dehydrogenase subunit C [EC:1.5.99.5]	map01120	Microbial metabolism in diverse environments
2.35333	8.25906	6.766	4.18681e-09	1.10991e-07	10.3512	ko:K22086	K22086	Up in NP	Yes	mgdC; methylglutamate dehydrogenase subunit C [EC:1.5.99.5]	ko01120
2.35618	8.24714	6.76027	4.28579e-09	1.13178e-07	10.3282	ko:K05605	K05605	Up in NP	Yes	HIBCH; 3-hydroxyisobutyryl-CoA hydrolase [EC:3.1.2.4]	map00280	Valine, leucine and isoleucine degradation
2.35618	8.24714	6.76027	4.28579e-09	1.13178e-07	10.3282	ko:K05605	K05605	Up in NP	Yes	HIBCH; 3-hydroxyisobutyryl-CoA hydrolase [EC:3.1.2.4]	ko00280
2.35618	8.24714	6.76027	4.28579e-09	1.13178e-07	10.3282	ko:K05605	K05605	Up in NP	Yes	HIBCH; 3-hydroxyisobutyryl-CoA hydrolase [EC:3.1.2.4]	map00410	beta-Alanine metabolism
2.35618	8.24714	6.76027	4.28579e-09	1.13178e-07	10.3282	ko:K05605	K05605	Up in NP	Yes	HIBCH; 3-hydroxyisobutyryl-CoA hydrolase [EC:3.1.2.4]	ko00410
2.35618	8.24714	6.76027	4.28579e-09	1.13178e-07	10.3282	ko:K05605	K05605	Up in NP	Yes	HIBCH; 3-hydroxyisobutyryl-CoA hydrolase [EC:3.1.2.4]	map00640	Propanoate metabolism
2.35618	8.24714	6.76027	4.28579e-09	1.13178e-07	10.3282	ko:K05605	K05605	Up in NP	Yes	HIBCH; 3-hydroxyisobutyryl-CoA hydrolase [EC:3.1.2.4]	ko00640
2.35618	8.24714	6.76027	4.28579e-09	1.13178e-07	10.3282	ko:K05605	K05605	Up in NP	Yes	HIBCH; 3-hydroxyisobutyryl-CoA hydrolase [EC:3.1.2.4]	map01100	Metabolic pathways
2.35618	8.24714	6.76027	4.28579e-09	1.13178e-07	10.3282	ko:K05605	K05605	Up in NP	Yes	HIBCH; 3-hydroxyisobutyryl-CoA hydrolase [EC:3.1.2.4]	ko01100
2.35618	8.24714	6.76027	4.28579e-09	1.13178e-07	10.3282	ko:K05605	K05605	Up in NP	Yes	HIBCH; 3-hydroxyisobutyryl-CoA hydrolase [EC:3.1.2.4]	map01200	Carbon metabolism
2.35618	8.24714	6.76027	4.28579e-09	1.13178e-07	10.3282	ko:K05605	K05605	Up in NP	Yes	HIBCH; 3-hydroxyisobutyryl-CoA hydrolase [EC:3.1.2.4]	ko01200
3.56215	11.2234	6.70069	5.46391e-09	1.43732e-07	10.089	ko:K13069	K13069	Up in NP	Yes	E2.7.7.65; diguanylate cyclase [EC:2.7.7.65]
2.19796	10.5236	6.69976	5.48468e-09	1.43732e-07	10.0852	ko:K03824	K03824	Up in NP	Yes	yhbS; putative acetyltransferase [EC:2.3.1.-]
-17.866	-4.52311	-6.68985	5.71051e-09	1.47696e-07	10.0455	ko:K01818	K01818	Up in Control	Yes	fucI; L-fucose/D-arabinose isomerase [EC:5.3.1.25 5.3.1.3]	map00040	Pentose and glucuronate interconversions
-17.866	-4.52311	-6.68985	5.71051e-09	1.47696e-07	10.0455	ko:K01818	K01818	Up in Control	Yes	fucI; L-fucose/D-arabinose isomerase [EC:5.3.1.25 5.3.1.3]	ko00040
-17.866	-4.52311	-6.68985	5.71051e-09	1.47696e-07	10.0455	ko:K01818	K01818	Up in Control	Yes	fucI; L-fucose/D-arabinose isomerase [EC:5.3.1.25 5.3.1.3]	map00051	Fructose and mannose metabolism
-17.866	-4.52311	-6.68985	5.71051e-09	1.47696e-07	10.0455	ko:K01818	K01818	Up in Control	Yes	fucI; L-fucose/D-arabinose isomerase [EC:5.3.1.25 5.3.1.3]	ko00051
-17.866	-4.52311	-6.68985	5.71051e-09	1.47696e-07	10.0455	ko:K01818	K01818	Up in Control	Yes	fucI; L-fucose/D-arabinose isomerase [EC:5.3.1.25 5.3.1.3]	map01100	Metabolic pathways
-17.866	-4.52311	-6.68985	5.71051e-09	1.47696e-07	10.0455	ko:K01818	K01818	Up in Control	Yes	fucI; L-fucose/D-arabinose isomerase [EC:5.3.1.25 5.3.1.3]	ko01100
-17.866	-4.52311	-6.68985	5.71051e-09	1.47696e-07	10.0455	ko:K01818	K01818	Up in Control	Yes	fucI; L-fucose/D-arabinose isomerase [EC:5.3.1.25 5.3.1.3]	map01120	Microbial metabolism in diverse environments
-17.866	-4.52311	-6.68985	5.71051e-09	1.47696e-07	10.0455	ko:K01818	K01818	Up in Control	Yes	fucI; L-fucose/D-arabinose isomerase [EC:5.3.1.25 5.3.1.3]	ko01120
10.7566	5.98726	6.68936	5.72199e-09	1.47696e-07	10.0435	ko:K06224	K06224	Up in NP	Yes	HH; hedgehog	map04341	Hedgehog signaling pathway - fly
10.7566	5.98726	6.68936	5.72199e-09	1.47696e-07	10.0435	ko:K06224	K06224	Up in NP	Yes	HH; hedgehog	ko04341
10.7566	5.98726	6.68936	5.72199e-09	1.47696e-07	10.0435	ko:K11990	K11990	Up in NP	Yes	DHH; desert hedgehog	map04340	Hedgehog signaling pathway
10.7566	5.98726	6.68936	5.72199e-09	1.47696e-07	10.0435	ko:K11990	K11990	Up in NP	Yes	DHH; desert hedgehog	ko04340
10.7566	5.98726	6.68936	5.72199e-09	1.47696e-07	10.0435	ko:K16669	K16669	Up in NP	Yes	FAT4; protocadherin Fat 4	map04391	Hippo signaling pathway - fly
10.7566	5.98726	6.68936	5.72199e-09	1.47696e-07	10.0435	ko:K16669	K16669	Up in NP	Yes	FAT4; protocadherin Fat 4	ko04391
10.7566	5.98726	6.68936	5.72199e-09	1.47696e-07	10.0435	ko:K16669	K16669	Up in NP	Yes	FAT4; protocadherin Fat 4	map04392	Hippo signaling pathway - multiple species
10.7566	5.98726	6.68936	5.72199e-09	1.47696e-07	10.0435	ko:K16669	K16669	Up in NP	Yes	FAT4; protocadherin Fat 4	ko04392
2.25795	8.16285	6.64193	6.94046e-09	1.78476e-07	9.85342	ko:K10242	K10242	Up in NP	Yes	cebG; cellobiose transport system permease protein	map02010	ABC transporters
2.25795	8.16285	6.64193	6.94046e-09	1.78476e-07	9.85342	ko:K10242	K10242	Up in NP	Yes	cebG; cellobiose transport system permease protein	ko02010
-3.08063	9.4303	-6.63009	7.28285e-09	1.86582e-07	9.80601	ko:K05337	K05337	Up in Control	Yes	fer; ferredoxin
2.31802	7.99986	6.60607	8.02994e-09	2.04957e-07	9.70988	ko:K07559	K07559	Up in NP	Yes	kptA; putative RNA 2'-phosphotransferase [EC:2.7.1.-]
1.46324	13.4372	6.59871	8.27378e-09	2.10399e-07	9.68044	ko:K08676	K08676	Up in NP	Yes	tri; tricorn protease [EC:3.4.21.-]
2.446	11.6048	6.59234	8.49059e-09	2.15116e-07	9.65498	ko:K05567	K05567	Up in NP	Yes	mnhC, mrpC; multicomponent Na+:H+ antiporter subunit C
16.5718	-3.99099	6.57746	9.01958e-09	2.27678e-07	9.59549	ko:K09122	K09122	Up in NP	Yes	K09122; uncharacterized protein
15.9141	-1.79403	6.54058	1.04762e-08	2.63479e-07	9.44816	ko:K14338	K14338	Up in NP	Yes	cypD_E, CYP102A, CYP505; cytochrome P450 / NADPH-cytochrome P450 reductase [EC:1.14.14.1 1.6.2.4]	map00071	Fatty acid degradation
15.9141	-1.79403	6.54058	1.04762e-08	2.63479e-07	9.44816	ko:K14338	K14338	Up in NP	Yes	cypD_E, CYP102A, CYP505; cytochrome P450 / NADPH-cytochrome P450 reductase [EC:1.14.14.1 1.6.2.4]	ko00071
15.9141	-1.79403	6.54058	1.04762e-08	2.63479e-07	9.44816	ko:K14338	K14338	Up in NP	Yes	cypD_E, CYP102A, CYP505; cytochrome P450 / NADPH-cytochrome P450 reductase [EC:1.14.14.1 1.6.2.4]	map00380	Tryptophan metabolism
15.9141	-1.79403	6.54058	1.04762e-08	2.63479e-07	9.44816	ko:K14338	K14338	Up in NP	Yes	cypD_E, CYP102A, CYP505; cytochrome P450 / NADPH-cytochrome P450 reductase [EC:1.14.14.1 1.6.2.4]	ko00380
15.9141	-1.79403	6.54058	1.04762e-08	2.63479e-07	9.44816	ko:K14338	K14338	Up in NP	Yes	cypD_E, CYP102A, CYP505; cytochrome P450 / NADPH-cytochrome P450 reductase [EC:1.14.14.1 1.6.2.4]	map00627	Aminobenzoate degradation
15.9141	-1.79403	6.54058	1.04762e-08	2.63479e-07	9.44816	ko:K14338	K14338	Up in NP	Yes	cypD_E, CYP102A, CYP505; cytochrome P450 / NADPH-cytochrome P450 reductase [EC:1.14.14.1 1.6.2.4]	ko00627
15.9141	-1.79403	6.54058	1.04762e-08	2.63479e-07	9.44816	ko:K14338	K14338	Up in NP	Yes	cypD_E, CYP102A, CYP505; cytochrome P450 / NADPH-cytochrome P450 reductase [EC:1.14.14.1 1.6.2.4]	map01120	Microbial metabolism in diverse environments
15.9141	-1.79403	6.54058	1.04762e-08	2.63479e-07	9.44816	ko:K14338	K14338	Up in NP	Yes	cypD_E, CYP102A, CYP505; cytochrome P450 / NADPH-cytochrome P450 reductase [EC:1.14.14.1 1.6.2.4]	ko01120
-18.425	-5.5072	-6.53231	1.08336e-08	2.71473e-07	9.41515	ko:K12289	K12289	Up in Control	Yes	hofN; pilus assembly protein HofN
-17.8421	-5.34266	-6.51884	1.14418e-08	2.85672e-07	9.3614	ko:K18323	K18323	Up in Control	Yes	smeC; outer membrane protein, multidrug efflux system	map02020	Two-component system
-17.8421	-5.34266	-6.51884	1.14418e-08	2.85672e-07	9.3614	ko:K18323	K18323	Up in Control	Yes	smeC; outer membrane protein, multidrug efflux system	ko02020
1.37698	14.6836	6.48843	1.29432e-08	3.21985e-07	9.2401	ko:K02670	K02670	Up in NP	Yes	pilU; twitching motility protein PilU
2.39654	9.10871	6.45591	1.47652e-08	3.65304e-07	9.11055	ko:K09809	K09809	Up in NP	Yes	tagF; CDP-glycerol glycerophosphotransferase [EC:2.7.8.12]	map00552	Teichoic acid biosynthesis
2.39654	9.10871	6.45591	1.47652e-08	3.65304e-07	9.11055	ko:K09809	K09809	Up in NP	Yes	tagF; CDP-glycerol glycerophosphotransferase [EC:2.7.8.12]	ko00552
1.77001	11.8638	6.45469	1.4838e-08	3.65304e-07	9.10571	ko:K19164	K19164	Up in NP	Yes	ccdA; antitoxin CcdA
16.5661	-7.22365	6.4476	1.52698e-08	3.65304e-07	9.0775	ko:K02262	K02262	Up in NP	Yes	COX3; cytochrome c oxidase subunit 3	map00190	Oxidative phosphorylation
16.5661	-7.22365	6.4476	1.52698e-08	3.65304e-07	9.0775	ko:K02262	K02262	Up in NP	Yes	COX3; cytochrome c oxidase subunit 3	ko00190
16.5661	-7.22365	6.4476	1.52698e-08	3.65304e-07	9.0775	ko:K02262	K02262	Up in NP	Yes	COX3; cytochrome c oxidase subunit 3	map01100	Metabolic pathways
16.5661	-7.22365	6.4476	1.52698e-08	3.65304e-07	9.0775	ko:K02262	K02262	Up in NP	Yes	COX3; cytochrome c oxidase subunit 3	ko01100
16.5661	-7.22365	6.4476	1.52698e-08	3.65304e-07	9.0775	ko:K02262	K02262	Up in NP	Yes	COX3; cytochrome c oxidase subunit 3	map04260	Cardiac muscle contraction
16.5661	-7.22365	6.4476	1.52698e-08	3.65304e-07	9.0775	ko:K02262	K02262	Up in NP	Yes	COX3; cytochrome c oxidase subunit 3	ko04260
16.5661	-7.22365	6.4476	1.52698e-08	3.65304e-07	9.0775	ko:K02262	K02262	Up in NP	Yes	COX3; cytochrome c oxidase subunit 3	map04714	Thermogenesis
16.5661	-7.22365	6.4476	1.52698e-08	3.65304e-07	9.0775	ko:K02262	K02262	Up in NP	Yes	COX3; cytochrome c oxidase subunit 3	ko04714
16.5661	-7.22365	6.4476	1.52698e-08	3.65304e-07	9.0775	ko:K02262	K02262	Up in NP	Yes	COX3; cytochrome c oxidase subunit 3	map04932	Non-alcoholic fatty liver disease
16.5661	-7.22365	6.4476	1.52698e-08	3.65304e-07	9.0775	ko:K02262	K02262	Up in NP	Yes	COX3; cytochrome c oxidase subunit 3	ko04932
16.5661	-7.22365	6.4476	1.52698e-08	3.65304e-07	9.0775	ko:K02262	K02262	Up in NP	Yes	COX3; cytochrome c oxidase subunit 3	map05010	Alzheimer disease
16.5661	-7.22365	6.4476	1.52698e-08	3.65304e-07	9.0775	ko:K02262	K02262	Up in NP	Yes	COX3; cytochrome c oxidase subunit 3	ko05010
16.5661	-7.22365	6.4476	1.52698e-08	3.65304e-07	9.0775	ko:K02262	K02262	Up in NP	Yes	COX3; cytochrome c oxidase subunit 3	map05012	Parkinson disease
16.5661	-7.22365	6.4476	1.52698e-08	3.65304e-07	9.0775	ko:K02262	K02262	Up in NP	Yes	COX3; cytochrome c oxidase subunit 3	ko05012
16.5661	-7.22365	6.4476	1.52698e-08	3.65304e-07	9.0775	ko:K02262	K02262	Up in NP	Yes	COX3; cytochrome c oxidase subunit 3	map05014	Amyotrophic lateral sclerosis
16.5661	-7.22365	6.4476	1.52698e-08	3.65304e-07	9.0775	ko:K02262	K02262	Up in NP	Yes	COX3; cytochrome c oxidase subunit 3	ko05014
16.5661	-7.22365	6.4476	1.52698e-08	3.65304e-07	9.0775	ko:K02262	K02262	Up in NP	Yes	COX3; cytochrome c oxidase subunit 3	map05016	Huntington disease
16.5661	-7.22365	6.4476	1.52698e-08	3.65304e-07	9.0775	ko:K02262	K02262	Up in NP	Yes	COX3; cytochrome c oxidase subunit 3	ko05016
16.5661	-7.22365	6.4476	1.52698e-08	3.65304e-07	9.0775	ko:K02262	K02262	Up in NP	Yes	COX3; cytochrome c oxidase subunit 3	map05020	Prion disease
16.5661	-7.22365	6.4476	1.52698e-08	3.65304e-07	9.0775	ko:K02262	K02262	Up in NP	Yes	COX3; cytochrome c oxidase subunit 3	ko05020
16.5661	-7.22365	6.4476	1.52698e-08	3.65304e-07	9.0775	ko:K02262	K02262	Up in NP	Yes	COX3; cytochrome c oxidase subunit 3	map05022	Pathways of neurodegeneration - multiple diseases
16.5661	-7.22365	6.4476	1.52698e-08	3.65304e-07	9.0775	ko:K02262	K02262	Up in NP	Yes	COX3; cytochrome c oxidase subunit 3	ko05022
16.5661	-7.22365	6.4476	1.52698e-08	3.65304e-07	9.0775	ko:K02262	K02262	Up in NP	Yes	COX3; cytochrome c oxidase subunit 3	map05208	Chemical carcinogenesis - reactive oxygen species
16.5661	-7.22365	6.4476	1.52698e-08	3.65304e-07	9.0775	ko:K02262	K02262	Up in NP	Yes	COX3; cytochrome c oxidase subunit 3	ko05208
16.5661	-7.22365	6.4476	1.52698e-08	3.65304e-07	9.0775	ko:K02262	K02262	Up in NP	Yes	COX3; cytochrome c oxidase subunit 3	map05415	Diabetic cardiomyopathy
16.5661	-7.22365	6.4476	1.52698e-08	3.65304e-07	9.0775	ko:K02262	K02262	Up in NP	Yes	COX3; cytochrome c oxidase subunit 3	ko05415
16.5661	-7.22365	6.4476	1.52698e-08	3.65304e-07	9.0775	ko:K11187	K11187	Up in NP	Yes	PRDX5; peroxiredoxin 5 [EC:1.11.1.24]	map04146	Peroxisome
16.5661	-7.22365	6.4476	1.52698e-08	3.65304e-07	9.0775	ko:K11187	K11187	Up in NP	Yes	PRDX5; peroxiredoxin 5 [EC:1.11.1.24]	ko04146
16.5661	-7.22365	6.4476	1.52698e-08	3.65304e-07	9.0775	ko:K12544	K12544	Up in NP	Yes	rsaA; S-layer protein
16.5661	-7.22365	6.4476	1.52698e-08	3.65304e-07	9.0775	ko:K13006	K13006	Up in NP	Yes	wbqR; UDP-perosamine 4-acetyltransferase [EC:2.3.1.-]
16.5661	-7.22365	6.4476	1.52698e-08	3.65304e-07	9.0775	ko:K13011	K13011	Up in NP	Yes	wbqL; O-antigen biosynthesis protein WbqL
16.5661	-7.22365	6.4476	1.52698e-08	3.65304e-07	9.0775	ko:K15920	K15920	Up in NP	Yes	XYL4; xylan 1,4-beta-xylosidase [EC:3.2.1.37]	map00520	Amino sugar and nucleotide sugar metabolism
16.5661	-7.22365	6.4476	1.52698e-08	3.65304e-07	9.0775	ko:K15920	K15920	Up in NP	Yes	XYL4; xylan 1,4-beta-xylosidase [EC:3.2.1.37]	ko00520
16.5661	-7.22365	6.4476	1.52698e-08	3.65304e-07	9.0775	ko:K15920	K15920	Up in NP	Yes	XYL4; xylan 1,4-beta-xylosidase [EC:3.2.1.37]	map01100	Metabolic pathways
16.5661	-7.22365	6.4476	1.52698e-08	3.65304e-07	9.0775	ko:K15920	K15920	Up in NP	Yes	XYL4; xylan 1,4-beta-xylosidase [EC:3.2.1.37]	ko01100
16.5661	-7.22365	6.4476	1.52698e-08	3.65304e-07	9.0775	ko:K18099	K18099	Up in NP	Yes	rhlR, phzR; LuxR family transcriptional regulator, quorum-sensing system regulator RhlR	map02024	Quorum sensing
16.5661	-7.22365	6.4476	1.52698e-08	3.65304e-07	9.0775	ko:K18099	K18099	Up in NP	Yes	rhlR, phzR; LuxR family transcriptional regulator, quorum-sensing system regulator RhlR	ko02024
16.5661	-7.22365	6.4476	1.52698e-08	3.65304e-07	9.0775	ko:K18099	K18099	Up in NP	Yes	rhlR, phzR; LuxR family transcriptional regulator, quorum-sensing system regulator RhlR	map02025	Biofilm formation - Pseudomonas aeruginosa
16.5661	-7.22365	6.4476	1.52698e-08	3.65304e-07	9.0775	ko:K18099	K18099	Up in NP	Yes	rhlR, phzR; LuxR family transcriptional regulator, quorum-sensing system regulator RhlR	ko02025
16.5661	-7.22365	6.4476	1.52698e-08	3.65304e-07	9.0775	ko:K21027	K21027	Up in NP	Yes	TRMU, SLM3; tRNA-5-taurinomethyluridine 2-sulfurtransferase [EC:2.8.1.14]
16.5661	-7.22365	6.4476	1.52698e-08	3.65304e-07	9.0775	ko:K22314	K22314	Up in NP	Yes	GGP; glucosinolate gamma-glutamyl hydrolase [EC:3.4.19.16]
2.17888	9.08381	6.44548	1.54015e-08	3.67176e-07	9.06905	ko:K00021	K00021	Up in NP	Yes	HMGCR; hydroxymethylglutaryl-CoA reductase (NADPH) [EC:1.1.1.34]	map00900	Terpenoid backbone biosynthesis
2.17888	9.08381	6.44548	1.54015e-08	3.67176e-07	9.06905	ko:K00021	K00021	Up in NP	Yes	HMGCR; hydroxymethylglutaryl-CoA reductase (NADPH) [EC:1.1.1.34]	ko00900
2.17888	9.08381	6.44548	1.54015e-08	3.67176e-07	9.06905	ko:K00021	K00021	Up in NP	Yes	HMGCR; hydroxymethylglutaryl-CoA reductase (NADPH) [EC:1.1.1.34]	map01100	Metabolic pathways
2.17888	9.08381	6.44548	1.54015e-08	3.67176e-07	9.06905	ko:K00021	K00021	Up in NP	Yes	HMGCR; hydroxymethylglutaryl-CoA reductase (NADPH) [EC:1.1.1.34]	ko01100
2.17888	9.08381	6.44548	1.54015e-08	3.67176e-07	9.06905	ko:K00021	K00021	Up in NP	Yes	HMGCR; hydroxymethylglutaryl-CoA reductase (NADPH) [EC:1.1.1.34]	map01110	Biosynthesis of secondary metabolites
2.17888	9.08381	6.44548	1.54015e-08	3.67176e-07	9.06905	ko:K00021	K00021	Up in NP	Yes	HMGCR; hydroxymethylglutaryl-CoA reductase (NADPH) [EC:1.1.1.34]	ko01110
2.17888	9.08381	6.44548	1.54015e-08	3.67176e-07	9.06905	ko:K00021	K00021	Up in NP	Yes	HMGCR; hydroxymethylglutaryl-CoA reductase (NADPH) [EC:1.1.1.34]	map04152	AMPK signaling pathway
2.17888	9.08381	6.44548	1.54015e-08	3.67176e-07	9.06905	ko:K00021	K00021	Up in NP	Yes	HMGCR; hydroxymethylglutaryl-CoA reductase (NADPH) [EC:1.1.1.34]	ko04152
2.17888	9.08381	6.44548	1.54015e-08	3.67176e-07	9.06905	ko:K00021	K00021	Up in NP	Yes	HMGCR; hydroxymethylglutaryl-CoA reductase (NADPH) [EC:1.1.1.34]	map04976	Bile secretion
2.17888	9.08381	6.44548	1.54015e-08	3.67176e-07	9.06905	ko:K00021	K00021	Up in NP	Yes	HMGCR; hydroxymethylglutaryl-CoA reductase (NADPH) [EC:1.1.1.34]	ko04976
1.97543	12.1271	6.42003	1.70717e-08	4.05586e-07	8.96779	ko:K01512	K01512	Up in NP	Yes	acyP; acylphosphatase [EC:3.6.1.7]	map00620	Pyruvate metabolism
1.97543	12.1271	6.42003	1.70717e-08	4.05586e-07	8.96779	ko:K01512	K01512	Up in NP	Yes	acyP; acylphosphatase [EC:3.6.1.7]	ko00620
1.97543	12.1271	6.42003	1.70717e-08	4.05586e-07	8.96779	ko:K01512	K01512	Up in NP	Yes	acyP; acylphosphatase [EC:3.6.1.7]	map00627	Aminobenzoate degradation
1.97543	12.1271	6.42003	1.70717e-08	4.05586e-07	8.96779	ko:K01512	K01512	Up in NP	Yes	acyP; acylphosphatase [EC:3.6.1.7]	ko00627
1.97543	12.1271	6.42003	1.70717e-08	4.05586e-07	8.96779	ko:K01512	K01512	Up in NP	Yes	acyP; acylphosphatase [EC:3.6.1.7]	map01100	Metabolic pathways
1.97543	12.1271	6.42003	1.70717e-08	4.05586e-07	8.96779	ko:K01512	K01512	Up in NP	Yes	acyP; acylphosphatase [EC:3.6.1.7]	ko01100
1.97543	12.1271	6.42003	1.70717e-08	4.05586e-07	8.96779	ko:K01512	K01512	Up in NP	Yes	acyP; acylphosphatase [EC:3.6.1.7]	map01120	Microbial metabolism in diverse environments
1.97543	12.1271	6.42003	1.70717e-08	4.05586e-07	8.96779	ko:K01512	K01512	Up in NP	Yes	acyP; acylphosphatase [EC:3.6.1.7]	ko01120
2.11631	9.08057	6.39736	1.87101e-08	4.42977e-07	8.87768	ko:K03928	K03928	Up in NP	Yes	yvaK; carboxylesterase [EC:3.1.1.1]
14.0834	-0.726366	6.38501	1.96671e-08	4.64034e-07	8.82864	ko:K07241	K07241	Up in NP	Yes	hoxN, nixA; nickel/cobalt transporter (NiCoT) family protein
1.95409	10.0698	6.38035	2.00408e-08	4.71234e-07	8.81013	ko:K19687	K19687	Up in NP	Yes	vapB28S; antitoxin VapB28/30/34/36/42
2.00638	12.5502	6.37172	2.07519e-08	4.8629e-07	8.77585	ko:K12278	K12278	Up in NP	Yes	mshG; MSHA biogenesis protein MshG
2.26756	8.26999	6.36604	2.12329e-08	4.95867e-07	8.75332	ko:K00073	K00073	Up in NP	Yes	allD; ureidoglycolate dehydrogenase (NAD+) [EC:1.1.1.350]	map00230	Purine metabolism
2.26756	8.26999	6.36604	2.12329e-08	4.95867e-07	8.75332	ko:K00073	K00073	Up in NP	Yes	allD; ureidoglycolate dehydrogenase (NAD+) [EC:1.1.1.350]	ko00230
2.26756	8.26999	6.36604	2.12329e-08	4.95867e-07	8.75332	ko:K00073	K00073	Up in NP	Yes	allD; ureidoglycolate dehydrogenase (NAD+) [EC:1.1.1.350]	map01100	Metabolic pathways
2.26756	8.26999	6.36604	2.12329e-08	4.95867e-07	8.75332	ko:K00073	K00073	Up in NP	Yes	allD; ureidoglycolate dehydrogenase (NAD+) [EC:1.1.1.350]	ko01100
2.26756	8.26999	6.36604	2.12329e-08	4.95867e-07	8.75332	ko:K00073	K00073	Up in NP	Yes	allD; ureidoglycolate dehydrogenase (NAD+) [EC:1.1.1.350]	map01120	Microbial metabolism in diverse environments
2.26756	8.26999	6.36604	2.12329e-08	4.95867e-07	8.75332	ko:K00073	K00073	Up in NP	Yes	allD; ureidoglycolate dehydrogenase (NAD+) [EC:1.1.1.350]	ko01120
-17.5095	-4.27385	-6.35706	2.20173e-08	5.12444e-07	8.71766	ko:K01096	K01096	Up in Control	Yes	pgpB; phosphatidylglycerophosphatase B [EC:3.1.3.27 3.6.1.75 3.1.3.4 3.6.1.27]	map00564	Glycerophospholipid metabolism
-17.5095	-4.27385	-6.35706	2.20173e-08	5.12444e-07	8.71766	ko:K01096	K01096	Up in Control	Yes	pgpB; phosphatidylglycerophosphatase B [EC:3.1.3.27 3.6.1.75 3.1.3.4 3.6.1.27]	ko00564
-17.5095	-4.27385	-6.35706	2.20173e-08	5.12444e-07	8.71766	ko:K01096	K01096	Up in Control	Yes	pgpB; phosphatidylglycerophosphatase B [EC:3.1.3.27 3.6.1.75 3.1.3.4 3.6.1.27]	map01100	Metabolic pathways
-17.5095	-4.27385	-6.35706	2.20173e-08	5.12444e-07	8.71766	ko:K01096	K01096	Up in Control	Yes	pgpB; phosphatidylglycerophosphatase B [EC:3.1.3.27 3.6.1.75 3.1.3.4 3.6.1.27]	ko01100
-17.4983	-4.26438	-6.34769	2.28651e-08	5.30378e-07	8.68052	ko:K12204	K12204	Up in Control	Yes	dotC, traI; defect in organelle trafficking protein DotC
1.33615	13.7645	6.32536	2.50202e-08	5.78413e-07	8.59198	ko:K22452	K22452	Up in NP	Yes	tgpA; protein-glutamine gamma-glutamyltransferase [EC:2.3.2.13]
-17.2154	-3.98266	-6.31436	2.6155e-08	6.02617e-07	8.54839	ko:K20962	K20962	Up in Control	Yes	cdgC; c-di-GMP phosphodiesterase [EC:3.1.4.52]	map05111	Biofilm formation - Vibrio cholerae
-17.2154	-3.98266	-6.31436	2.6155e-08	6.02617e-07	8.54839	ko:K20962	K20962	Up in Control	Yes	cdgC; c-di-GMP phosphodiesterase [EC:3.1.4.52]	ko05111
-16.3919	-7.19755	-6.29573	2.81941e-08	6.47428e-07	8.47461	ko:K06313	K06313	Up in Control	Yes	ypeB; spore germination protein
2.13237	8.02782	6.28666	2.92424e-08	6.6926e-07	8.43874	ko:K09003	K09003	Up in NP	Yes	K09003; uncharacterized protein
15.8636	-2.14695	6.28372	2.95907e-08	6.74983e-07	8.4271	ko:K19075	K19075	Up in NP	Yes	cst2, cas7; CRISPR-associated protein Cst2
13.0833	1.91932	6.28194	2.98036e-08	6.77587e-07	8.42006	ko:K16961	K16961	Up in NP	Yes	yxeM; putative S-methylcysteine transport system substrate-binding protein	map02010	ABC transporters
13.0833	1.91932	6.28194	2.98036e-08	6.77587e-07	8.42006	ko:K16961	K16961	Up in NP	Yes	yxeM; putative S-methylcysteine transport system substrate-binding protein	ko02010
1.99978	9.82626	6.281	2.99173e-08	6.77929e-07	8.41631	ko:K21159	K21159	Up in NP	Yes	sgcF, ncsF2, kedF; epoxide hydrolase	map01059	Biosynthesis of enediyne antibiotics
1.99978	9.82626	6.281	2.99173e-08	6.77929e-07	8.41631	ko:K21159	K21159	Up in NP	Yes	sgcF, ncsF2, kedF; epoxide hydrolase	ko01059
2.43673	8.89067	6.27895	3.01648e-08	6.81288e-07	8.40822	ko:K00663	K00663	Up in NP	Yes	aacA; aminoglycoside 6'-N-acetyltransferase [EC:2.3.1.82]
1.31832	13.7541	6.26848	3.14629e-08	7.08276e-07	8.36682	ko:K02668	K02668	Up in NP	Yes	pilS, pehS; two-component system, NtrC family, sensor histidine kinase PilS [EC:2.7.13.3]	map02020	Two-component system
1.31832	13.7541	6.26848	3.14629e-08	7.08276e-07	8.36682	ko:K02668	K02668	Up in NP	Yes	pilS, pehS; two-component system, NtrC family, sensor histidine kinase PilS [EC:2.7.13.3]	ko02020
15.8064	-3.21484	6.26521	3.18797e-08	7.15314e-07	8.35389	ko:K11106	K11106	Up in NP	Yes	ttdT; L-tartrate/succinate antiporter
1.40258	13.2132	6.2573	3.29112e-08	7.36053e-07	8.3226	ko:K07270	K07270	Up in NP	Yes	K07270; glycosyl transferase, family 25
1.45579	14.3026	6.24315	3.48384e-08	7.76624e-07	8.2667	ko:K04090	K04090	Up in NP	Yes	E1.2.7.8; indolepyruvate ferredoxin oxidoreductase [EC:1.2.7.8]
1.30371	15.2236	6.23627	3.58155e-08	7.95823e-07	8.23952	ko:K20074	K20074	Up in NP	Yes	prpC, phpP; PPM family protein phosphatase [EC:3.1.3.16]
2.35117	8.87909	6.20989	3.982e-08	8.81948e-07	8.13541	ko:K06977	K06977	Up in NP	Yes	K06977; uncharacterized protein
2.84555	10.6145	6.18851	4.33904e-08	9.57936e-07	8.05108	ko:K03208	K03208	Up in NP	Yes	wcaI; putative colanic acid biosynthesis glycosyltransferase WcaI	map00543	Exopolysaccharide biosynthesis
2.84555	10.6145	6.18851	4.33904e-08	9.57936e-07	8.05108	ko:K03208	K03208	Up in NP	Yes	wcaI; putative colanic acid biosynthesis glycosyltransferase WcaI	ko00543
6.48406	8.6483	6.18214	4.45123e-08	9.79555e-07	8.02601	ko:K03152	K03152	Up in NP	Yes	thiJ; protein deglycase [EC:3.5.1.124]
-16.2434	-8.24036	-6.16992	4.67487e-08	1.02548e-06	7.97787	ko:K03207	K03207	Up in Control	Yes	gmm, nudD, wcaH; GDP-mannose mannosyl hydrolase [EC:3.6.1.-]
2.32473	8.67228	6.16522	4.7639e-08	1.04169e-06	7.95935	ko:K11531	K11531	Up in NP	Yes	lsrR; lsr operon transcriptional repressor	map02024	Quorum sensing
2.32473	8.67228	6.16522	4.7639e-08	1.04169e-06	7.95935	ko:K11531	K11531	Up in NP	Yes	lsrR; lsr operon transcriptional repressor	ko02024
2.32473	8.67228	6.16522	4.7639e-08	1.04169e-06	7.95935	ko:K11531	K11531	Up in NP	Yes	lsrR; lsr operon transcriptional repressor	map02026	Biofilm formation - Escherichia coli
2.32473	8.67228	6.16522	4.7639e-08	1.04169e-06	7.95935	ko:K11531	K11531	Up in NP	Yes	lsrR; lsr operon transcriptional repressor	ko02026
6.45507	8.57415	6.15279	5.00735e-08	1.07929e-06	7.91041	ko:K08170	K08170	Up in NP	Yes	norB, norC; MFS transporter, DHA2 family, multidrug resistance protein
2.40816	8.84551	6.15248	5.01348e-08	1.07929e-06	7.90921	ko:K00365	K00365	Up in NP	Yes	uaZ; urate oxidase [EC:1.7.3.3]	map00230	Purine metabolism
2.40816	8.84551	6.15248	5.01348e-08	1.07929e-06	7.90921	ko:K00365	K00365	Up in NP	Yes	uaZ; urate oxidase [EC:1.7.3.3]	ko00230
2.40816	8.84551	6.15248	5.01348e-08	1.07929e-06	7.90921	ko:K00365	K00365	Up in NP	Yes	uaZ; urate oxidase [EC:1.7.3.3]	map00232	Caffeine metabolism
2.40816	8.84551	6.15248	5.01348e-08	1.07929e-06	7.90921	ko:K00365	K00365	Up in NP	Yes	uaZ; urate oxidase [EC:1.7.3.3]	ko00232
2.40816	8.84551	6.15248	5.01348e-08	1.07929e-06	7.90921	ko:K00365	K00365	Up in NP	Yes	uaZ; urate oxidase [EC:1.7.3.3]	map01100	Metabolic pathways
2.40816	8.84551	6.15248	5.01348e-08	1.07929e-06	7.90921	ko:K00365	K00365	Up in NP	Yes	uaZ; urate oxidase [EC:1.7.3.3]	ko01100
2.40816	8.84551	6.15248	5.01348e-08	1.07929e-06	7.90921	ko:K00365	K00365	Up in NP	Yes	uaZ; urate oxidase [EC:1.7.3.3]	map01120	Microbial metabolism in diverse environments
2.40816	8.84551	6.15248	5.01348e-08	1.07929e-06	7.90921	ko:K00365	K00365	Up in NP	Yes	uaZ; urate oxidase [EC:1.7.3.3]	ko01120
-16.1853	-8.25771	-6.15243	5.01448e-08	1.07929e-06	7.90902	ko:K00227	K00227	Up in Control	Yes	SC5DL, ERG3; Delta7-sterol 5-desaturase [EC:1.14.19.20]	map00100	Steroid biosynthesis
-16.1853	-8.25771	-6.15243	5.01448e-08	1.07929e-06	7.90902	ko:K00227	K00227	Up in Control	Yes	SC5DL, ERG3; Delta7-sterol 5-desaturase [EC:1.14.19.20]	ko00100
-16.1853	-8.25771	-6.15243	5.01448e-08	1.07929e-06	7.90902	ko:K00227	K00227	Up in Control	Yes	SC5DL, ERG3; Delta7-sterol 5-desaturase [EC:1.14.19.20]	map01100	Metabolic pathways
-16.1853	-8.25771	-6.15243	5.01448e-08	1.07929e-06	7.90902	ko:K00227	K00227	Up in Control	Yes	SC5DL, ERG3; Delta7-sterol 5-desaturase [EC:1.14.19.20]	ko01100
-16.1853	-8.25771	-6.15243	5.01448e-08	1.07929e-06	7.90902	ko:K00227	K00227	Up in Control	Yes	SC5DL, ERG3; Delta7-sterol 5-desaturase [EC:1.14.19.20]	map01110	Biosynthesis of secondary metabolites
-16.1853	-8.25771	-6.15243	5.01448e-08	1.07929e-06	7.90902	ko:K00227	K00227	Up in Control	Yes	SC5DL, ERG3; Delta7-sterol 5-desaturase [EC:1.14.19.20]	ko01110
-16.1853	-8.25771	-6.15243	5.01448e-08	1.07929e-06	7.90902	ko:K04659	K04659	Up in Control	Yes	THBS2S; thrombospondin 2/3/4/5	map04145	Phagosome
-16.1853	-8.25771	-6.15243	5.01448e-08	1.07929e-06	7.90902	ko:K04659	K04659	Up in Control	Yes	THBS2S; thrombospondin 2/3/4/5	ko04145
-16.1853	-8.25771	-6.15243	5.01448e-08	1.07929e-06	7.90902	ko:K04659	K04659	Up in Control	Yes	THBS2S; thrombospondin 2/3/4/5	map04151	PI3K-Akt signaling pathway
-16.1853	-8.25771	-6.15243	5.01448e-08	1.07929e-06	7.90902	ko:K04659	K04659	Up in Control	Yes	THBS2S; thrombospondin 2/3/4/5	ko04151
-16.1853	-8.25771	-6.15243	5.01448e-08	1.07929e-06	7.90902	ko:K04659	K04659	Up in Control	Yes	THBS2S; thrombospondin 2/3/4/5	map04510	Focal adhesion
-16.1853	-8.25771	-6.15243	5.01448e-08	1.07929e-06	7.90902	ko:K04659	K04659	Up in Control	Yes	THBS2S; thrombospondin 2/3/4/5	ko04510
-16.1853	-8.25771	-6.15243	5.01448e-08	1.07929e-06	7.90902	ko:K04659	K04659	Up in Control	Yes	THBS2S; thrombospondin 2/3/4/5	map04512	ECM-receptor interaction
-16.1853	-8.25771	-6.15243	5.01448e-08	1.07929e-06	7.90902	ko:K04659	K04659	Up in Control	Yes	THBS2S; thrombospondin 2/3/4/5	ko04512
-16.1853	-8.25771	-6.15243	5.01448e-08	1.07929e-06	7.90902	ko:K04659	K04659	Up in Control	Yes	THBS2S; thrombospondin 2/3/4/5	map04518	Integrin signaling
-16.1853	-8.25771	-6.15243	5.01448e-08	1.07929e-06	7.90902	ko:K04659	K04659	Up in Control	Yes	THBS2S; thrombospondin 2/3/4/5	ko04518
-16.1853	-8.25771	-6.15243	5.01448e-08	1.07929e-06	7.90902	ko:K04659	K04659	Up in Control	Yes	THBS2S; thrombospondin 2/3/4/5	map04820	Cytoskeleton in muscle cells
-16.1853	-8.25771	-6.15243	5.01448e-08	1.07929e-06	7.90902	ko:K04659	K04659	Up in Control	Yes	THBS2S; thrombospondin 2/3/4/5	ko04820
-16.1853	-8.25771	-6.15243	5.01448e-08	1.07929e-06	7.90902	ko:K04659	K04659	Up in Control	Yes	THBS2S; thrombospondin 2/3/4/5	map05144	Malaria
-16.1853	-8.25771	-6.15243	5.01448e-08	1.07929e-06	7.90902	ko:K04659	K04659	Up in Control	Yes	THBS2S; thrombospondin 2/3/4/5	ko05144
-16.1853	-8.25771	-6.15243	5.01448e-08	1.07929e-06	7.90902	ko:K04659	K04659	Up in Control	Yes	THBS2S; thrombospondin 2/3/4/5	map05165	Human papillomavirus infection
-16.1853	-8.25771	-6.15243	5.01448e-08	1.07929e-06	7.90902	ko:K04659	K04659	Up in Control	Yes	THBS2S; thrombospondin 2/3/4/5	ko05165
-16.1853	-8.25771	-6.15243	5.01448e-08	1.07929e-06	7.90902	ko:K06073	K06073	Up in Control	Yes	btuC; vitamin B12 transport system permease protein	map02010	ABC transporters
-16.1853	-8.25771	-6.15243	5.01448e-08	1.07929e-06	7.90902	ko:K06073	K06073	Up in Control	Yes	btuC; vitamin B12 transport system permease protein	ko02010
-16.1785	-8.2529	-6.14482	5.16975e-08	1.10923e-06	7.87908	ko:K02682	K02682	Up in Control	Yes	ppdD; prepilin peptidase dependent protein D
2.3982	8.76966	6.13776	5.31824e-08	1.13754e-06	7.85127	ko:K00875	K00875	Up in NP	Yes	rbtK, FGGY; D-ribulokinase [EC:2.7.1.47]	map00040	Pentose and glucuronate interconversions
2.3982	8.76966	6.13776	5.31824e-08	1.13754e-06	7.85127	ko:K00875	K00875	Up in NP	Yes	rbtK, FGGY; D-ribulokinase [EC:2.7.1.47]	ko00040
2.3982	8.76966	6.13776	5.31824e-08	1.13754e-06	7.85127	ko:K00875	K00875	Up in NP	Yes	rbtK, FGGY; D-ribulokinase [EC:2.7.1.47]	map01100	Metabolic pathways
2.3982	8.76966	6.13776	5.31824e-08	1.13754e-06	7.85127	ko:K00875	K00875	Up in NP	Yes	rbtK, FGGY; D-ribulokinase [EC:2.7.1.47]	ko01100
2.34401	8.60819	6.12408	5.61769e-08	1.19786e-06	7.7975	ko:K05351	K05351	Up in NP	Yes	E1.1.1.9; D-xylulose reductase [EC:1.1.1.9]	map00040	Pentose and glucuronate interconversions
2.34401	8.60819	6.12408	5.61769e-08	1.19786e-06	7.7975	ko:K05351	K05351	Up in NP	Yes	E1.1.1.9; D-xylulose reductase [EC:1.1.1.9]	ko00040
2.34401	8.60819	6.12408	5.61769e-08	1.19786e-06	7.7975	ko:K05351	K05351	Up in NP	Yes	E1.1.1.9; D-xylulose reductase [EC:1.1.1.9]	map01100	Metabolic pathways
2.34401	8.60819	6.12408	5.61769e-08	1.19786e-06	7.7975	ko:K05351	K05351	Up in NP	Yes	E1.1.1.9; D-xylulose reductase [EC:1.1.1.9]	ko01100
-16.7874	-7.7801	-6.12197	5.66536e-08	1.19796e-06	7.7892	ko:K07288	K07288	Up in Control	Yes	tspA; uncharacterized membrane protein
-16.7874	-7.7801	-6.12197	5.66536e-08	1.19796e-06	7.7892	ko:K15845	K15845	Up in Control	Yes	hopZ; outer membrane protein HopZ	map05120	Epithelial cell signaling in Helicobacter pylori infection
-16.7874	-7.7801	-6.12197	5.66536e-08	1.19796e-06	7.7892	ko:K15845	K15845	Up in Control	Yes	hopZ; outer membrane protein HopZ	ko05120
9.41969	4.35749	6.12174	5.67053e-08	1.19796e-06	7.78831	ko:K05819	K05819	Up in NP	Yes	mhpT; MFS transporter, AAHS family, 3-hydroxyphenylpropionic acid transporter
6.38245	8.62774	6.11384	5.85267e-08	1.23265e-06	7.75727	ko:K10917	K10917	Up in NP	Yes	aphA; PadR family transcriptional regulator, regulatory protein AphA	map02024	Quorum sensing
6.38245	8.62774	6.11384	5.85267e-08	1.23265e-06	7.75727	ko:K10917	K10917	Up in NP	Yes	aphA; PadR family transcriptional regulator, regulatory protein AphA	ko02024
6.38245	8.62774	6.11384	5.85267e-08	1.23265e-06	7.75727	ko:K10917	K10917	Up in NP	Yes	aphA; PadR family transcriptional regulator, regulatory protein AphA	map05111	Biofilm formation - Vibrio cholerae
6.38245	8.62774	6.11384	5.85267e-08	1.23265e-06	7.75727	ko:K10917	K10917	Up in NP	Yes	aphA; PadR family transcriptional regulator, regulatory protein AphA	ko05111
6.41721	8.53999	6.09226	6.38045e-08	1.32351e-06	7.67253	ko:K00100	K00100	Up in NP	Yes	bdhAB; butanol dehydrogenase [EC:1.1.1.-]	map00650	Butanoate metabolism
6.41721	8.53999	6.09226	6.38045e-08	1.32351e-06	7.67253	ko:K00100	K00100	Up in NP	Yes	bdhAB; butanol dehydrogenase [EC:1.1.1.-]	ko00650
6.41721	8.53999	6.09226	6.38045e-08	1.32351e-06	7.67253	ko:K00100	K00100	Up in NP	Yes	bdhAB; butanol dehydrogenase [EC:1.1.1.-]	map01100	Metabolic pathways
6.41721	8.53999	6.09226	6.38045e-08	1.32351e-06	7.67253	ko:K00100	K00100	Up in NP	Yes	bdhAB; butanol dehydrogenase [EC:1.1.1.-]	ko01100
6.41721	8.53999	6.09226	6.38045e-08	1.32351e-06	7.67253	ko:K00100	K00100	Up in NP	Yes	bdhAB; butanol dehydrogenase [EC:1.1.1.-]	map01120	Microbial metabolism in diverse environments
6.41721	8.53999	6.09226	6.38045e-08	1.32351e-06	7.67253	ko:K00100	K00100	Up in NP	Yes	bdhAB; butanol dehydrogenase [EC:1.1.1.-]	ko01120
6.41721	8.53999	6.09226	6.38045e-08	1.32351e-06	7.67253	ko:K01412	K01412	Up in NP	Yes	PMPCA, MAS2; mitochondrial-processing peptidase subunit alpha [EC:3.4.24.64]
6.41721	8.53999	6.09226	6.38045e-08	1.32351e-06	7.67253	ko:K08154	K08154	Up in NP	Yes	emrD; MFS transporter, DHA1 family, 2-module integral membrane pump EmrD
6.41721	8.53999	6.09226	6.38045e-08	1.32351e-06	7.67253	ko:K09500	K09500	Up in NP	Yes	CCT8; T-complex protein 1 subunit theta
6.41721	8.53999	6.09226	6.38045e-08	1.32351e-06	7.67253	ko:K17732	K17732	Up in NP	Yes	PMPCB, MAS1; mitochondrial-processing peptidase subunit beta [EC:3.4.24.64]
6.40872	8.54253	6.08415	6.59071e-08	1.36301e-06	7.64071	ko:K18653	K18653	Up in NP	Yes	ntdA; 3-dehydro-glucose-6-phosphate---glutamate transaminase [EC:2.6.1.104]	map00998	Biosynthesis of various antibiotics
6.40872	8.54253	6.08415	6.59071e-08	1.36301e-06	7.64071	ko:K18653	K18653	Up in NP	Yes	ntdA; 3-dehydro-glucose-6-phosphate---glutamate transaminase [EC:2.6.1.104]	ko00998
6.40872	8.54253	6.08415	6.59071e-08	1.36301e-06	7.64071	ko:K18653	K18653	Up in NP	Yes	ntdA; 3-dehydro-glucose-6-phosphate---glutamate transaminase [EC:2.6.1.104]	map01100	Metabolic pathways
6.40872	8.54253	6.08415	6.59071e-08	1.36301e-06	7.64071	ko:K18653	K18653	Up in NP	Yes	ntdA; 3-dehydro-glucose-6-phosphate---glutamate transaminase [EC:2.6.1.104]	ko01100
6.40872	8.54253	6.08415	6.59071e-08	1.36301e-06	7.64071	ko:K18653	K18653	Up in NP	Yes	ntdA; 3-dehydro-glucose-6-phosphate---glutamate transaminase [EC:2.6.1.104]	map01110	Biosynthesis of secondary metabolites
6.40872	8.54253	6.08415	6.59071e-08	1.36301e-06	7.64071	ko:K18653	K18653	Up in NP	Yes	ntdA; 3-dehydro-glucose-6-phosphate---glutamate transaminase [EC:2.6.1.104]	ko01110
1.88932	9.11454	6.07253	6.90417e-08	1.42354e-06	7.59511	ko:K07272	K07272	Up in NP	Yes	rgpF; rhamnosyltransferase [EC:2.4.1.-]
6.39723	8.54598	6.06715	7.05401e-08	1.45008e-06	7.57404	ko:K19611	K19611	Up in NP	Yes	fepA, pfeA, iroN, pirA; ferric enterobactin receptor	map02020	Two-component system
6.39723	8.54598	6.06715	7.05401e-08	1.45008e-06	7.57404	ko:K19611	K19611	Up in NP	Yes	fepA, pfeA, iroN, pirA; ferric enterobactin receptor	ko02020
16.2615	-6.18574	6.0615	7.21522e-08	1.4788e-06	7.55187	ko:K01197	K01197	Up in NP	Yes	hya; hyaluronoglucosaminidase [EC:3.2.1.35]	map00531	Glycosaminoglycan degradation
16.2615	-6.18574	6.0615	7.21522e-08	1.4788e-06	7.55187	ko:K01197	K01197	Up in NP	Yes	hya; hyaluronoglucosaminidase [EC:3.2.1.35]	ko00531
16.2615	-6.18574	6.0615	7.21522e-08	1.4788e-06	7.55187	ko:K01197	K01197	Up in NP	Yes	hya; hyaluronoglucosaminidase [EC:3.2.1.35]	map01100	Metabolic pathways
16.2615	-6.18574	6.0615	7.21522e-08	1.4788e-06	7.55187	ko:K01197	K01197	Up in NP	Yes	hya; hyaluronoglucosaminidase [EC:3.2.1.35]	ko01100
16.2615	-6.18574	6.0615	7.21522e-08	1.4788e-06	7.55187	ko:K01197	K01197	Up in NP	Yes	hya; hyaluronoglucosaminidase [EC:3.2.1.35]	map04142	Lysosome
16.2615	-6.18574	6.0615	7.21522e-08	1.4788e-06	7.55187	ko:K01197	K01197	Up in NP	Yes	hya; hyaluronoglucosaminidase [EC:3.2.1.35]	ko04142
2.05811	12.7066	6.05779	7.32294e-08	1.49641e-06	7.53733	ko:K13775	K13775	Up in NP	Yes	atuG; citronellol/citronellal dehydrogenase	map00907	Pinene, camphor and geraniol degradation
2.05811	12.7066	6.05779	7.32294e-08	1.49641e-06	7.53733	ko:K13775	K13775	Up in NP	Yes	atuG; citronellol/citronellal dehydrogenase	ko00907
2.05811	12.7066	6.05779	7.32294e-08	1.49641e-06	7.53733	ko:K13775	K13775	Up in NP	Yes	atuG; citronellol/citronellal dehydrogenase	map01110	Biosynthesis of secondary metabolites
2.05811	12.7066	6.05779	7.32294e-08	1.49641e-06	7.53733	ko:K13775	K13775	Up in NP	Yes	atuG; citronellol/citronellal dehydrogenase	ko01110
2.05811	12.7066	6.05779	7.32294e-08	1.49641e-06	7.53733	ko:K13775	K13775	Up in NP	Yes	atuG; citronellol/citronellal dehydrogenase	map01120	Microbial metabolism in diverse environments
2.05811	12.7066	6.05779	7.32294e-08	1.49641e-06	7.53733	ko:K13775	K13775	Up in NP	Yes	atuG; citronellol/citronellal dehydrogenase	ko01120
15.8787	-6.4756	6.05464	7.41546e-08	1.51082e-06	7.52501	ko:K12534	K12534	Up in NP	Yes
15.8498	-6.49594	6.05166	7.50434e-08	1.52297e-06	7.51332	ko:K12533	K12533	Up in NP	Yes
2.06172	8.66047	6.05115	7.51947e-08	1.52297e-06	7.51134	ko:K18833	K18833	Up in NP	Yes	cmr; MFS transporter, DHA3 family, multidrug efflux protein
2.24468	11.548	6.04413	7.73329e-08	1.56167e-06	7.48383	ko:K09956	K09956	Up in NP	Yes	K09956; uncharacterized protein
2.07218	12.3354	6.03781	7.93081e-08	1.59686e-06	7.45909	ko:K07979	K07979	Up in NP	Yes	ytrA; GntR family transcriptional regulator
1.06126	14.6835	6.0321	8.11355e-08	1.62525e-06	7.43674	ko:K07491	K07491	Up in NP	Yes	rayT; REP-associated tyrosine transposase
-15.4721	-5.18267	-6.03193	8.11915e-08	1.62525e-06	7.43606	ko:K05385	K05385	Up in Control	Yes	cpeY; bilin biosynthesis protein	map00196	Photosynthesis - antenna proteins
-15.4721	-5.18267	-6.03193	8.11915e-08	1.62525e-06	7.43606	ko:K05385	K05385	Up in Control	Yes	cpeY; bilin biosynthesis protein	ko00196
-15.4721	-5.18267	-6.03193	8.11915e-08	1.62525e-06	7.43606	ko:K05385	K05385	Up in Control	Yes	cpeY; bilin biosynthesis protein	map01100	Metabolic pathways
-15.4721	-5.18267	-6.03193	8.11915e-08	1.62525e-06	7.43606	ko:K05385	K05385	Up in Control	Yes	cpeY; bilin biosynthesis protein	ko01100
9.5821	7.8478	6.01725	8.60864e-08	1.71822e-06	7.37863	ko:K08838	K08838	Up in NP	Yes	STK24_25_MST4; serine/threonine-protein kinase 24/25/MST4 [EC:2.7.11.1]
14.9595	-3.56077	6.00521	9.03191e-08	1.79748e-06	7.33155	ko:K14661	K14661	Up in NP	Yes	nodF; nodulation protein F [EC:2.3.1.-]
1.6931	9.96552	5.94145	1.16411e-07	2.31006e-06	7.08268	ko:K10189	K10189	Up in NP	Yes	lacF, araP; lactose/L-arabinose transport system permease protein	map02010	ABC transporters
1.6931	9.96552	5.94145	1.16411e-07	2.31006e-06	7.08268	ko:K10189	K10189	Up in NP	Yes	lacF, araP; lactose/L-arabinose transport system permease protein	ko02010
1.66316	10.632	5.93065	1.21515e-07	2.40439e-06	7.04061	ko:K11177	K11177	Up in NP	Yes	yagR; xanthine dehydrogenase YagR molybdenum-binding subunit [EC:1.17.1.4]	map00230	Purine metabolism
1.66316	10.632	5.93065	1.21515e-07	2.40439e-06	7.04061	ko:K11177	K11177	Up in NP	Yes	yagR; xanthine dehydrogenase YagR molybdenum-binding subunit [EC:1.17.1.4]	ko00230
1.66316	10.632	5.93065	1.21515e-07	2.40439e-06	7.04061	ko:K11177	K11177	Up in NP	Yes	yagR; xanthine dehydrogenase YagR molybdenum-binding subunit [EC:1.17.1.4]	map01100	Metabolic pathways
1.66316	10.632	5.93065	1.21515e-07	2.40439e-06	7.04061	ko:K11177	K11177	Up in NP	Yes	yagR; xanthine dehydrogenase YagR molybdenum-binding subunit [EC:1.17.1.4]	ko01100
1.66316	10.632	5.93065	1.21515e-07	2.40439e-06	7.04061	ko:K11177	K11177	Up in NP	Yes	yagR; xanthine dehydrogenase YagR molybdenum-binding subunit [EC:1.17.1.4]	map01120	Microbial metabolism in diverse environments
1.66316	10.632	5.93065	1.21515e-07	2.40439e-06	7.04061	ko:K11177	K11177	Up in NP	Yes	yagR; xanthine dehydrogenase YagR molybdenum-binding subunit [EC:1.17.1.4]	ko01120
1.66316	10.632	5.93065	1.21515e-07	2.40439e-06	7.04061	ko:K11177	K11177	Up in NP	Yes	yagR; xanthine dehydrogenase YagR molybdenum-binding subunit [EC:1.17.1.4]	map01232	Nucleotide metabolism
1.66316	10.632	5.93065	1.21515e-07	2.40439e-06	7.04061	ko:K11177	K11177	Up in NP	Yes	yagR; xanthine dehydrogenase YagR molybdenum-binding subunit [EC:1.17.1.4]	ko01232
6.34875	8.68305	5.92051	1.26508e-07	2.49599e-06	7.00113	ko:K18473	K18473	Up in NP	Yes	fabY; acetoacetyl-[acyl-carrier protein] synthase [EC:2.3.1.180]	map00061	Fatty acid biosynthesis
6.34875	8.68305	5.92051	1.26508e-07	2.49599e-06	7.00113	ko:K18473	K18473	Up in NP	Yes	fabY; acetoacetyl-[acyl-carrier protein] synthase [EC:2.3.1.180]	ko00061
6.34875	8.68305	5.92051	1.26508e-07	2.49599e-06	7.00113	ko:K18473	K18473	Up in NP	Yes	fabY; acetoacetyl-[acyl-carrier protein] synthase [EC:2.3.1.180]	map01100	Metabolic pathways
6.34875	8.68305	5.92051	1.26508e-07	2.49599e-06	7.00113	ko:K18473	K18473	Up in NP	Yes	fabY; acetoacetyl-[acyl-carrier protein] synthase [EC:2.3.1.180]	ko01100
6.34875	8.68305	5.92051	1.26508e-07	2.49599e-06	7.00113	ko:K18473	K18473	Up in NP	Yes	fabY; acetoacetyl-[acyl-carrier protein] synthase [EC:2.3.1.180]	map01212	Fatty acid metabolism
6.34875	8.68305	5.92051	1.26508e-07	2.49599e-06	7.00113	ko:K18473	K18473	Up in NP	Yes	fabY; acetoacetyl-[acyl-carrier protein] synthase [EC:2.3.1.180]	ko01212
6.34753	8.68127	5.91787	1.27841e-07	2.50335e-06	6.99086	ko:K00932	K00932	Up in NP	Yes	tdcD; propionate kinase [EC:2.7.2.15]	map00640	Propanoate metabolism
6.34753	8.68127	5.91787	1.27841e-07	2.50335e-06	6.99086	ko:K00932	K00932	Up in NP	Yes	tdcD; propionate kinase [EC:2.7.2.15]	ko00640
6.34753	8.68127	5.91787	1.27841e-07	2.50335e-06	6.99086	ko:K00932	K00932	Up in NP	Yes	tdcD; propionate kinase [EC:2.7.2.15]	map01100	Metabolic pathways
6.34753	8.68127	5.91787	1.27841e-07	2.50335e-06	6.99086	ko:K00932	K00932	Up in NP	Yes	tdcD; propionate kinase [EC:2.7.2.15]	ko01100
6.3473	8.68111	5.91749	1.28036e-07	2.50335e-06	6.98937	ko:K13256	K13256	Up in NP	Yes	psiE; protein PsiE
6.34684	8.68079	5.91689	1.28338e-07	2.50335e-06	6.98706	ko:K20256	K20256	Up in NP	Yes	luxG; flavin reductase [EC:1.-.-.-]	map02024	Quorum sensing
6.34684	8.68079	5.91689	1.28338e-07	2.50335e-06	6.98706	ko:K20256	K20256	Up in NP	Yes	luxG; flavin reductase [EC:1.-.-.-]	ko02024
6.34681	8.68076	5.91689	1.2834e-07	2.50335e-06	6.98704	ko:K10530	K10530	Up in NP	Yes	lctO; L-lactate oxidase [EC:1.1.3.2]
8.41168	4.8103	5.90143	1.36463e-07	2.64408e-06	6.92689	ko:K09980	K09980	Up in NP	Yes	K09980; uncharacterized protein
6.33202	8.69039	5.90124	1.36563e-07	2.64408e-06	6.92617	ko:K01003	K01003	Up in NP	Yes	bcpA; oxaloacetate decarboxylase [EC:4.1.1.112]	map00620	Pyruvate metabolism
6.33202	8.69039	5.90124	1.36563e-07	2.64408e-06	6.92617	ko:K01003	K01003	Up in NP	Yes	bcpA; oxaloacetate decarboxylase [EC:4.1.1.112]	ko00620
6.33202	8.69039	5.90124	1.36563e-07	2.64408e-06	6.92617	ko:K01003	K01003	Up in NP	Yes	bcpA; oxaloacetate decarboxylase [EC:4.1.1.112]	map01100	Metabolic pathways
6.33202	8.69039	5.90124	1.36563e-07	2.64408e-06	6.92617	ko:K01003	K01003	Up in NP	Yes	bcpA; oxaloacetate decarboxylase [EC:4.1.1.112]	ko01100
1.29821	13.7077	5.90097	1.3671e-07	2.64408e-06	6.92512	ko:K02676	K02676	Up in NP	Yes	pilZ; type IV pilus assembly protein PilZ
6.32684	8.68676	5.89293	1.41143e-07	2.72216e-06	6.89384	ko:K14056	K14056	Up in NP	Yes	puuR; HTH-type transcriptional regulator, repressor for puuD
1.96169	8.72447	5.86978	1.54705e-07	2.97537e-06	6.80392	ko:K20327	K20327	Up in NP	Yes	xagB; glycosyltransferase XagB	map02024	Quorum sensing
1.96169	8.72447	5.86978	1.54705e-07	2.97537e-06	6.80392	ko:K20327	K20327	Up in NP	Yes	xagB; glycosyltransferase XagB	ko02024
6.29823	8.69593	5.86724	1.56274e-07	2.99714e-06	6.79404	ko:K03482	K03482	Up in NP	Yes	yidP; GntR family transcriptional regulator, glv operon transcriptional regulator
8.95795	6.51825	5.86317	1.58811e-07	3.03732e-06	6.77826	ko:K16190	K16190	Up in NP	Yes	GLCAK; glucuronokinase [EC:2.7.1.43]	map00040	Pentose and glucuronate interconversions
8.95795	6.51825	5.86317	1.58811e-07	3.03732e-06	6.77826	ko:K16190	K16190	Up in NP	Yes	GLCAK; glucuronokinase [EC:2.7.1.43]	ko00040
8.95795	6.51825	5.86317	1.58811e-07	3.03732e-06	6.77826	ko:K16190	K16190	Up in NP	Yes	GLCAK; glucuronokinase [EC:2.7.1.43]	map00053	Ascorbate and aldarate metabolism
8.95795	6.51825	5.86317	1.58811e-07	3.03732e-06	6.77826	ko:K16190	K16190	Up in NP	Yes	GLCAK; glucuronokinase [EC:2.7.1.43]	ko00053
8.95795	6.51825	5.86317	1.58811e-07	3.03732e-06	6.77826	ko:K16190	K16190	Up in NP	Yes	GLCAK; glucuronokinase [EC:2.7.1.43]	map00520	Amino sugar and nucleotide sugar metabolism
8.95795	6.51825	5.86317	1.58811e-07	3.03732e-06	6.77826	ko:K16190	K16190	Up in NP	Yes	GLCAK; glucuronokinase [EC:2.7.1.43]	ko00520
8.95795	6.51825	5.86317	1.58811e-07	3.03732e-06	6.77826	ko:K16190	K16190	Up in NP	Yes	GLCAK; glucuronokinase [EC:2.7.1.43]	map01100	Metabolic pathways
8.95795	6.51825	5.86317	1.58811e-07	3.03732e-06	6.77826	ko:K16190	K16190	Up in NP	Yes	GLCAK; glucuronokinase [EC:2.7.1.43]	ko01100
8.95795	6.51825	5.86317	1.58811e-07	3.03732e-06	6.77826	ko:K16190	K16190	Up in NP	Yes	GLCAK; glucuronokinase [EC:2.7.1.43]	map01120	Microbial metabolism in diverse environments
8.95795	6.51825	5.86317	1.58811e-07	3.03732e-06	6.77826	ko:K16190	K16190	Up in NP	Yes	GLCAK; glucuronokinase [EC:2.7.1.43]	ko01120
8.95795	6.51825	5.86317	1.58811e-07	3.03732e-06	6.77826	ko:K16190	K16190	Up in NP	Yes	GLCAK; glucuronokinase [EC:2.7.1.43]	map01250	Biosynthesis of nucleotide sugars
8.95795	6.51825	5.86317	1.58811e-07	3.03732e-06	6.77826	ko:K16190	K16190	Up in NP	Yes	GLCAK; glucuronokinase [EC:2.7.1.43]	ko01250
2.47793	9.21826	5.85684	1.62845e-07	3.10581e-06	6.75368	ko:K22293	K22293	Up in NP	Yes	rspR; GntR family transcriptional regulator, rspAB operon transcriptional repressor
1.71837	11.6411	5.84637	1.69737e-07	3.22829e-06	6.71307	ko:K01119	K01119	Up in NP	Yes	cpdB; 2',3'-cyclic-nucleotide 2'-phosphodiesterase / 3'-nucleotidase [EC:3.1.4.16 3.1.3.6]	map00230	Purine metabolism
1.71837	11.6411	5.84637	1.69737e-07	3.22829e-06	6.71307	ko:K01119	K01119	Up in NP	Yes	cpdB; 2',3'-cyclic-nucleotide 2'-phosphodiesterase / 3'-nucleotidase [EC:3.1.4.16 3.1.3.6]	ko00230
1.71837	11.6411	5.84637	1.69737e-07	3.22829e-06	6.71307	ko:K01119	K01119	Up in NP	Yes	cpdB; 2',3'-cyclic-nucleotide 2'-phosphodiesterase / 3'-nucleotidase [EC:3.1.4.16 3.1.3.6]	map00240	Pyrimidine metabolism
1.71837	11.6411	5.84637	1.69737e-07	3.22829e-06	6.71307	ko:K01119	K01119	Up in NP	Yes	cpdB; 2',3'-cyclic-nucleotide 2'-phosphodiesterase / 3'-nucleotidase [EC:3.1.4.16 3.1.3.6]	ko00240
1.71837	11.6411	5.84637	1.69737e-07	3.22829e-06	6.71307	ko:K01119	K01119	Up in NP	Yes	cpdB; 2',3'-cyclic-nucleotide 2'-phosphodiesterase / 3'-nucleotidase [EC:3.1.4.16 3.1.3.6]	map01100	Metabolic pathways
1.71837	11.6411	5.84637	1.69737e-07	3.22829e-06	6.71307	ko:K01119	K01119	Up in NP	Yes	cpdB; 2',3'-cyclic-nucleotide 2'-phosphodiesterase / 3'-nucleotidase [EC:3.1.4.16 3.1.3.6]	ko01100
2.06288	9.72279	5.83254	1.79279e-07	3.39922e-06	6.65948	ko:K15669	K15669	Up in NP	Yes	hddC; D-glycero-alpha-D-manno-heptose 1-phosphate guanylyltransferase [EC:2.7.7.71]	map00541	Biosynthesis of various nucleotide sugars
2.06288	9.72279	5.83254	1.79279e-07	3.39922e-06	6.65948	ko:K15669	K15669	Up in NP	Yes	hddC; D-glycero-alpha-D-manno-heptose 1-phosphate guanylyltransferase [EC:2.7.7.71]	ko00541
2.06288	9.72279	5.83254	1.79279e-07	3.39922e-06	6.65948	ko:K15669	K15669	Up in NP	Yes	hddC; D-glycero-alpha-D-manno-heptose 1-phosphate guanylyltransferase [EC:2.7.7.71]	map01100	Metabolic pathways
2.06288	9.72279	5.83254	1.79279e-07	3.39922e-06	6.65948	ko:K15669	K15669	Up in NP	Yes	hddC; D-glycero-alpha-D-manno-heptose 1-phosphate guanylyltransferase [EC:2.7.7.71]	ko01100
2.06288	9.72279	5.83254	1.79279e-07	3.39922e-06	6.65948	ko:K15669	K15669	Up in NP	Yes	hddC; D-glycero-alpha-D-manno-heptose 1-phosphate guanylyltransferase [EC:2.7.7.71]	map01250	Biosynthesis of nucleotide sugars
2.06288	9.72279	5.83254	1.79279e-07	3.39922e-06	6.65948	ko:K15669	K15669	Up in NP	Yes	hddC; D-glycero-alpha-D-manno-heptose 1-phosphate guanylyltransferase [EC:2.7.7.71]	ko01250
5.14911	7.61836	5.83193	1.79714e-07	3.39922e-06	6.65711	ko:K03817	K03817	Up in NP	Yes	rimL; ribosomal-protein-serine acetyltransferase [EC:2.3.1.-]
6.06334	9.13005	5.83066	1.80621e-07	3.40698e-06	6.65218	ko:K21025	K21025	Up in NP	Yes	fimX; multidomain signaling protein FimX	map02025	Biofilm formation - Pseudomonas aeruginosa
6.06334	9.13005	5.83066	1.80621e-07	3.40698e-06	6.65218	ko:K21025	K21025	Up in NP	Yes	fimX; multidomain signaling protein FimX	ko02025
1.64166	10.5851	5.82385	1.85547e-07	3.49031e-06	6.62582	ko:K13483	K13483	Up in NP	Yes	yagT; xanthine dehydrogenase YagT iron-sulfur-binding subunit	map00230	Purine metabolism
1.64166	10.5851	5.82385	1.85547e-07	3.49031e-06	6.62582	ko:K13483	K13483	Up in NP	Yes	yagT; xanthine dehydrogenase YagT iron-sulfur-binding subunit	ko00230
1.64166	10.5851	5.82385	1.85547e-07	3.49031e-06	6.62582	ko:K13483	K13483	Up in NP	Yes	yagT; xanthine dehydrogenase YagT iron-sulfur-binding subunit	map01100	Metabolic pathways
1.64166	10.5851	5.82385	1.85547e-07	3.49031e-06	6.62582	ko:K13483	K13483	Up in NP	Yes	yagT; xanthine dehydrogenase YagT iron-sulfur-binding subunit	ko01100
1.64166	10.5851	5.82385	1.85547e-07	3.49031e-06	6.62582	ko:K13483	K13483	Up in NP	Yes	yagT; xanthine dehydrogenase YagT iron-sulfur-binding subunit	map01120	Microbial metabolism in diverse environments
1.64166	10.5851	5.82385	1.85547e-07	3.49031e-06	6.62582	ko:K13483	K13483	Up in NP	Yes	yagT; xanthine dehydrogenase YagT iron-sulfur-binding subunit	ko01120
1.64166	10.5851	5.82385	1.85547e-07	3.49031e-06	6.62582	ko:K13483	K13483	Up in NP	Yes	yagT; xanthine dehydrogenase YagT iron-sulfur-binding subunit	map01232	Nucleotide metabolism
1.64166	10.5851	5.82385	1.85547e-07	3.49031e-06	6.62582	ko:K13483	K13483	Up in NP	Yes	yagT; xanthine dehydrogenase YagT iron-sulfur-binding subunit	ko01232
1.68642	9.78614	5.81459	1.92471e-07	3.61067e-06	6.58993	ko:K13245	K13245	Up in NP	Yes	pdeA; c-di-GMP-specific phosphodiesterase [EC:3.1.4.52]	map04112	Cell cycle - Caulobacter
1.68642	9.78614	5.81459	1.92471e-07	3.61067e-06	6.58993	ko:K13245	K13245	Up in NP	Yes	pdeA; c-di-GMP-specific phosphodiesterase [EC:3.1.4.52]	ko04112
8.88494	6.46703	5.81148	1.94845e-07	3.63853e-06	6.57792	ko:K19429	K19429	Up in NP	Yes	epsM; acetyltransferase EpsM [EC:2.3.1.-]
2.60786	10.8848	5.81126	1.95016e-07	3.63853e-06	6.57706	ko:K14731	K14731	Up in NP	Yes	mlhB, chnC; epsilon-lactone hydrolase [EC:3.1.1.83]	map00903	Limonene degradation
2.60786	10.8848	5.81126	1.95016e-07	3.63853e-06	6.57706	ko:K14731	K14731	Up in NP	Yes	mlhB, chnC; epsilon-lactone hydrolase [EC:3.1.1.83]	ko00903
2.60786	10.8848	5.81126	1.95016e-07	3.63853e-06	6.57706	ko:K14731	K14731	Up in NP	Yes	mlhB, chnC; epsilon-lactone hydrolase [EC:3.1.1.83]	map00930	Caprolactam degradation
2.60786	10.8848	5.81126	1.95016e-07	3.63853e-06	6.57706	ko:K14731	K14731	Up in NP	Yes	mlhB, chnC; epsilon-lactone hydrolase [EC:3.1.1.83]	ko00930
2.60786	10.8848	5.81126	1.95016e-07	3.63853e-06	6.57706	ko:K14731	K14731	Up in NP	Yes	mlhB, chnC; epsilon-lactone hydrolase [EC:3.1.1.83]	map01120	Microbial metabolism in diverse environments
2.60786	10.8848	5.81126	1.95016e-07	3.63853e-06	6.57706	ko:K14731	K14731	Up in NP	Yes	mlhB, chnC; epsilon-lactone hydrolase [EC:3.1.1.83]	ko01120
2.60786	10.8848	5.81126	1.95016e-07	3.63853e-06	6.57706	ko:K14731	K14731	Up in NP	Yes	mlhB, chnC; epsilon-lactone hydrolase [EC:3.1.1.83]	map01220	Degradation of aromatic compounds
2.60786	10.8848	5.81126	1.95016e-07	3.63853e-06	6.57706	ko:K14731	K14731	Up in NP	Yes	mlhB, chnC; epsilon-lactone hydrolase [EC:3.1.1.83]	ko01220
1.68416	9.78377	5.79631	2.06881e-07	3.84944e-06	6.51922	ko:K11357	K11357	Up in NP	Yes	divJ; two-component system, cell cycle sensor histidine kinase DivJ [EC:2.7.13.3]	map02020	Two-component system
1.68416	9.78377	5.79631	2.06881e-07	3.84944e-06	6.51922	ko:K11357	K11357	Up in NP	Yes	divJ; two-component system, cell cycle sensor histidine kinase DivJ [EC:2.7.13.3]	ko02020
1.68416	9.78377	5.79631	2.06881e-07	3.84944e-06	6.51922	ko:K11357	K11357	Up in NP	Yes	divJ; two-component system, cell cycle sensor histidine kinase DivJ [EC:2.7.13.3]	map04112	Cell cycle - Caulobacter
1.68416	9.78377	5.79631	2.06881e-07	3.84944e-06	6.51922	ko:K11357	K11357	Up in NP	Yes	divJ; two-component system, cell cycle sensor histidine kinase DivJ [EC:2.7.13.3]	ko04112
8.87604	8.06525	5.79411	2.08687e-07	3.87255e-06	6.51071	ko:K15671	K15671	Up in NP	Yes	rifB; rifamycin polyketide synthase modules 4, 5 and 6	map01051	Biosynthesis of ansamycins
8.87604	8.06525	5.79411	2.08687e-07	3.87255e-06	6.51071	ko:K15671	K15671	Up in NP	Yes	rifB; rifamycin polyketide synthase modules 4, 5 and 6	ko01051
8.87604	8.06525	5.79411	2.08687e-07	3.87255e-06	6.51071	ko:K15671	K15671	Up in NP	Yes	rifB; rifamycin polyketide synthase modules 4, 5 and 6	map01052	Type I polyketide structures
8.87604	8.06525	5.79411	2.08687e-07	3.87255e-06	6.51071	ko:K15671	K15671	Up in NP	Yes	rifB; rifamycin polyketide synthase modules 4, 5 and 6	ko01052
15.5383	-4.71598	5.78553	2.15876e-07	3.91397e-06	6.47754	ko:K07777	K07777	Up in NP	Yes	degS; two-component system, NarL family, sensor histidine kinase DegS [EC:2.7.13.3]	map02020	Two-component system
15.5383	-4.71598	5.78553	2.15876e-07	3.91397e-06	6.47754	ko:K07777	K07777	Up in NP	Yes	degS; two-component system, NarL family, sensor histidine kinase DegS [EC:2.7.13.3]	ko02020
15.5383	-4.71598	5.78553	2.15876e-07	3.91397e-06	6.47754	ko:K11392	K11392	Up in NP	Yes	rsmF; 16S rRNA (cytosine1407-C5)-methyltransferase [EC:2.1.1.178]
15.5383	-4.71598	5.78553	2.15876e-07	3.91397e-06	6.47754	ko:K12089	K12089	Up in NP	Yes	cag4; cag pathogenicity island protein 4	map05120	Epithelial cell signaling in Helicobacter pylori infection
15.5383	-4.71598	5.78553	2.15876e-07	3.91397e-06	6.47754	ko:K12089	K12089	Up in NP	Yes	cag4; cag pathogenicity island protein 4	ko05120
15.5383	-4.71598	5.78553	2.15876e-07	3.91397e-06	6.47754	ko:K13380	K13380	Up in NP	Yes	nuoBCD; NADH-quinone oxidoreductase subunit B/C/D [EC:7.1.1.2]	map00190	Oxidative phosphorylation
15.5383	-4.71598	5.78553	2.15876e-07	3.91397e-06	6.47754	ko:K13380	K13380	Up in NP	Yes	nuoBCD; NADH-quinone oxidoreductase subunit B/C/D [EC:7.1.1.2]	ko00190
15.5383	-4.71598	5.78553	2.15876e-07	3.91397e-06	6.47754	ko:K13380	K13380	Up in NP	Yes	nuoBCD; NADH-quinone oxidoreductase subunit B/C/D [EC:7.1.1.2]	map01100	Metabolic pathways
15.5383	-4.71598	5.78553	2.15876e-07	3.91397e-06	6.47754	ko:K13380	K13380	Up in NP	Yes	nuoBCD; NADH-quinone oxidoreductase subunit B/C/D [EC:7.1.1.2]	ko01100
15.5096	-4.73617	5.78143	2.19395e-07	3.91397e-06	6.4617	ko:K21562	K21562	Up in NP	Yes	flp; CRP/FNR family transcriptional regulator, anaerobic regulatory protein
15.5087	-4.73676	5.78134	2.1947e-07	3.91397e-06	6.46137	ko:K01315	K01315	Up in NP	Yes	PLG; plasminogen [EC:3.4.21.7]	map04080	Neuroactive ligand-receptor interaction
15.5087	-4.73676	5.78134	2.1947e-07	3.91397e-06	6.46137	ko:K01315	K01315	Up in NP	Yes	PLG; plasminogen [EC:3.4.21.7]	ko04080
15.5087	-4.73676	5.78134	2.1947e-07	3.91397e-06	6.46137	ko:K01315	K01315	Up in NP	Yes	PLG; plasminogen [EC:3.4.21.7]	map04610	Complement and coagulation cascades
15.5087	-4.73676	5.78134	2.1947e-07	3.91397e-06	6.46137	ko:K01315	K01315	Up in NP	Yes	PLG; plasminogen [EC:3.4.21.7]	ko04610
15.5087	-4.73676	5.78134	2.1947e-07	3.91397e-06	6.46137	ko:K01315	K01315	Up in NP	Yes	PLG; plasminogen [EC:3.4.21.7]	map05150	Staphylococcus aureus infection
15.5087	-4.73676	5.78134	2.1947e-07	3.91397e-06	6.46137	ko:K01315	K01315	Up in NP	Yes	PLG; plasminogen [EC:3.4.21.7]	ko05150
15.5087	-4.73676	5.78134	2.1947e-07	3.91397e-06	6.46137	ko:K01315	K01315	Up in NP	Yes	PLG; plasminogen [EC:3.4.21.7]	map05164	Influenza A
15.5087	-4.73676	5.78134	2.1947e-07	3.91397e-06	6.46137	ko:K01315	K01315	Up in NP	Yes	PLG; plasminogen [EC:3.4.21.7]	ko05164
15.5087	-4.73676	5.78134	2.1947e-07	3.91397e-06	6.46137	ko:K06896	K06896	Up in NP	Yes	mapP; maltose 6'-phosphate phosphatase [EC:3.1.3.90]	map00500	Starch and sucrose metabolism
15.5087	-4.73676	5.78134	2.1947e-07	3.91397e-06	6.46137	ko:K06896	K06896	Up in NP	Yes	mapP; maltose 6'-phosphate phosphatase [EC:3.1.3.90]	ko00500
15.5087	-4.73676	5.78134	2.1947e-07	3.91397e-06	6.46137	ko:K06896	K06896	Up in NP	Yes	mapP; maltose 6'-phosphate phosphatase [EC:3.1.3.90]	map01100	Metabolic pathways
15.5087	-4.73676	5.78134	2.1947e-07	3.91397e-06	6.46137	ko:K06896	K06896	Up in NP	Yes	mapP; maltose 6'-phosphate phosphatase [EC:3.1.3.90]	ko01100
15.5087	-4.73676	5.78134	2.1947e-07	3.91397e-06	6.46137	ko:K12351	K12351	Up in NP	Yes	SMPD2; sphingomyelin phosphodiesterase 2 [EC:3.1.4.12]	map00600	Sphingolipid metabolism
15.5087	-4.73676	5.78134	2.1947e-07	3.91397e-06	6.46137	ko:K12351	K12351	Up in NP	Yes	SMPD2; sphingomyelin phosphodiesterase 2 [EC:3.1.4.12]	ko00600
15.5087	-4.73676	5.78134	2.1947e-07	3.91397e-06	6.46137	ko:K12351	K12351	Up in NP	Yes	SMPD2; sphingomyelin phosphodiesterase 2 [EC:3.1.4.12]	map01100	Metabolic pathways
15.5087	-4.73676	5.78134	2.1947e-07	3.91397e-06	6.46137	ko:K12351	K12351	Up in NP	Yes	SMPD2; sphingomyelin phosphodiesterase 2 [EC:3.1.4.12]	ko01100
15.5087	-4.73676	5.78134	2.1947e-07	3.91397e-06	6.46137	ko:K12351	K12351	Up in NP	Yes	SMPD2; sphingomyelin phosphodiesterase 2 [EC:3.1.4.12]	map04071	Sphingolipid signaling pathway
15.5087	-4.73676	5.78134	2.1947e-07	3.91397e-06	6.46137	ko:K12351	K12351	Up in NP	Yes	SMPD2; sphingomyelin phosphodiesterase 2 [EC:3.1.4.12]	ko04071
15.5087	-4.73676	5.78134	2.1947e-07	3.91397e-06	6.46137	ko:K14685	K14685	Up in NP	Yes	SLC40A1, FPN1; solute carrier family 40 (iron-regulated transporter), member 1	map04081	Hormone signaling
15.5087	-4.73676	5.78134	2.1947e-07	3.91397e-06	6.46137	ko:K14685	K14685	Up in NP	Yes	SLC40A1, FPN1; solute carrier family 40 (iron-regulated transporter), member 1	ko04081
15.5087	-4.73676	5.78134	2.1947e-07	3.91397e-06	6.46137	ko:K14685	K14685	Up in NP	Yes	SLC40A1, FPN1; solute carrier family 40 (iron-regulated transporter), member 1	map04216	Ferroptosis
15.5087	-4.73676	5.78134	2.1947e-07	3.91397e-06	6.46137	ko:K14685	K14685	Up in NP	Yes	SLC40A1, FPN1; solute carrier family 40 (iron-regulated transporter), member 1	ko04216
15.5087	-4.73676	5.78134	2.1947e-07	3.91397e-06	6.46137	ko:K14685	K14685	Up in NP	Yes	SLC40A1, FPN1; solute carrier family 40 (iron-regulated transporter), member 1	map04978	Mineral absorption
15.5087	-4.73676	5.78134	2.1947e-07	3.91397e-06	6.46137	ko:K14685	K14685	Up in NP	Yes	SLC40A1, FPN1; solute carrier family 40 (iron-regulated transporter), member 1	ko04978
15.5087	-4.73676	5.78134	2.1947e-07	3.91397e-06	6.46137	ko:K15893	K15893	Up in NP	Yes	HPR1; glycerate dehydrogenase [EC:1.1.1.29]	map00260	Glycine, serine and threonine metabolism
15.5087	-4.73676	5.78134	2.1947e-07	3.91397e-06	6.46137	ko:K15893	K15893	Up in NP	Yes	HPR1; glycerate dehydrogenase [EC:1.1.1.29]	ko00260
15.5087	-4.73676	5.78134	2.1947e-07	3.91397e-06	6.46137	ko:K15893	K15893	Up in NP	Yes	HPR1; glycerate dehydrogenase [EC:1.1.1.29]	map00630	Glyoxylate and dicarboxylate metabolism
15.5087	-4.73676	5.78134	2.1947e-07	3.91397e-06	6.46137	ko:K15893	K15893	Up in NP	Yes	HPR1; glycerate dehydrogenase [EC:1.1.1.29]	ko00630
15.5087	-4.73676	5.78134	2.1947e-07	3.91397e-06	6.46137	ko:K15893	K15893	Up in NP	Yes	HPR1; glycerate dehydrogenase [EC:1.1.1.29]	map01100	Metabolic pathways
15.5087	-4.73676	5.78134	2.1947e-07	3.91397e-06	6.46137	ko:K15893	K15893	Up in NP	Yes	HPR1; glycerate dehydrogenase [EC:1.1.1.29]	ko01100
15.5087	-4.73676	5.78134	2.1947e-07	3.91397e-06	6.46137	ko:K15893	K15893	Up in NP	Yes	HPR1; glycerate dehydrogenase [EC:1.1.1.29]	map01110	Biosynthesis of secondary metabolites
15.5087	-4.73676	5.78134	2.1947e-07	3.91397e-06	6.46137	ko:K15893	K15893	Up in NP	Yes	HPR1; glycerate dehydrogenase [EC:1.1.1.29]	ko01110
15.5087	-4.73676	5.78134	2.1947e-07	3.91397e-06	6.46137	ko:K15893	K15893	Up in NP	Yes	HPR1; glycerate dehydrogenase [EC:1.1.1.29]	map01120	Microbial metabolism in diverse environments
15.5087	-4.73676	5.78134	2.1947e-07	3.91397e-06	6.46137	ko:K15893	K15893	Up in NP	Yes	HPR1; glycerate dehydrogenase [EC:1.1.1.29]	ko01120
15.5087	-4.73676	5.78134	2.1947e-07	3.91397e-06	6.46137	ko:K15893	K15893	Up in NP	Yes	HPR1; glycerate dehydrogenase [EC:1.1.1.29]	map01200	Carbon metabolism
15.5087	-4.73676	5.78134	2.1947e-07	3.91397e-06	6.46137	ko:K15893	K15893	Up in NP	Yes	HPR1; glycerate dehydrogenase [EC:1.1.1.29]	ko01200
15.5087	-4.73676	5.78134	2.1947e-07	3.91397e-06	6.46137	ko:K16199	K16199	Up in NP	Yes	dppE; dipeptide transport system substrate-binding protein	map02010	ABC transporters
15.5087	-4.73676	5.78134	2.1947e-07	3.91397e-06	6.46137	ko:K16199	K16199	Up in NP	Yes	dppE; dipeptide transport system substrate-binding protein	ko02010
15.5087	-4.73676	5.78134	2.1947e-07	3.91397e-06	6.46137	ko:K19176	K19176	Up in NP	Yes	FAAH2; fatty acid amide hydrolase 2 [EC:3.5.1.99]
15.5087	-4.73676	5.78134	2.1947e-07	3.91397e-06	6.46137	ko:K19226	K19226	Up in NP	Yes	sapA; cationic peptide transport system substrate-binding protein	map01503	Cationic antimicrobial peptide (CAMP) resistance
15.5087	-4.73676	5.78134	2.1947e-07	3.91397e-06	6.46137	ko:K19226	K19226	Up in NP	Yes	sapA; cationic peptide transport system substrate-binding protein	ko01503
15.5087	-4.73676	5.78134	2.1947e-07	3.91397e-06	6.46137	ko:K19226	K19226	Up in NP	Yes	sapA; cationic peptide transport system substrate-binding protein	map02010	ABC transporters
15.5087	-4.73676	5.78134	2.1947e-07	3.91397e-06	6.46137	ko:K19226	K19226	Up in NP	Yes	sapA; cationic peptide transport system substrate-binding protein	ko02010
15.5087	-4.73676	5.78134	2.1947e-07	3.91397e-06	6.46137	ko:K21556	K21556	Up in NP	Yes	malR; CRP/FNR family transcriptional regulator, polysaccharide utilization system transcription regulator
15.5087	-4.73676	5.78134	2.1947e-07	3.91397e-06	6.46137	ko:K22099	K22099	Up in NP	Yes	folC2; dihydrofolate synthase / folylpolyglutamate synthase [EC:6.3.2.12 6.3.2.17]	map00790	Folate biosynthesis
15.5087	-4.73676	5.78134	2.1947e-07	3.91397e-06	6.46137	ko:K22099	K22099	Up in NP	Yes	folC2; dihydrofolate synthase / folylpolyglutamate synthase [EC:6.3.2.12 6.3.2.17]	ko00790
15.5087	-4.73676	5.78134	2.1947e-07	3.91397e-06	6.46137	ko:K22099	K22099	Up in NP	Yes	folC2; dihydrofolate synthase / folylpolyglutamate synthase [EC:6.3.2.12 6.3.2.17]	map01100	Metabolic pathways
15.5087	-4.73676	5.78134	2.1947e-07	3.91397e-06	6.46137	ko:K22099	K22099	Up in NP	Yes	folC2; dihydrofolate synthase / folylpolyglutamate synthase [EC:6.3.2.12 6.3.2.17]	ko01100
15.5087	-4.73676	5.78134	2.1947e-07	3.91397e-06	6.46137	ko:K22099	K22099	Up in NP	Yes	folC2; dihydrofolate synthase / folylpolyglutamate synthase [EC:6.3.2.12 6.3.2.17]	map01240	Biosynthesis of cofactors
15.5087	-4.73676	5.78134	2.1947e-07	3.91397e-06	6.46137	ko:K22099	K22099	Up in NP	Yes	folC2; dihydrofolate synthase / folylpolyglutamate synthase [EC:6.3.2.12 6.3.2.17]	ko01240
1.78918	9.78531	5.77684	2.23404e-07	3.97381e-06	6.44397	ko:K00039	K00039	Up in NP	Yes	rbtD; ribitol 2-dehydrogenase [EC:1.1.1.56]	map00040	Pentose and glucuronate interconversions
1.78918	9.78531	5.77684	2.23404e-07	3.97381e-06	6.44397	ko:K00039	K00039	Up in NP	Yes	rbtD; ribitol 2-dehydrogenase [EC:1.1.1.56]	ko00040
1.78918	9.78531	5.77684	2.23404e-07	3.97381e-06	6.44397	ko:K00039	K00039	Up in NP	Yes	rbtD; ribitol 2-dehydrogenase [EC:1.1.1.56]	map01100	Metabolic pathways
1.78918	9.78531	5.77684	2.23404e-07	3.97381e-06	6.44397	ko:K00039	K00039	Up in NP	Yes	rbtD; ribitol 2-dehydrogenase [EC:1.1.1.56]	ko01100
12.7228	1.23939	5.77328	2.26564e-07	4.0196e-06	6.43022	ko:K17241	K17241	Up in NP	Yes	aguE; alpha-1,4-digalacturonate transport system substrate-binding protein	map02010	ABC transporters
12.7228	1.23939	5.77328	2.26564e-07	4.0196e-06	6.43022	ko:K17241	K17241	Up in NP	Yes	aguE; alpha-1,4-digalacturonate transport system substrate-binding protein	ko02010
1.51349	9.27206	5.77218	2.27554e-07	4.02677e-06	6.42595	ko:K09021	K09021	Up in NP	Yes	rutC; aminoacrylate peracid reductase	map00240	Pyrimidine metabolism
1.51349	9.27206	5.77218	2.27554e-07	4.02677e-06	6.42595	ko:K09021	K09021	Up in NP	Yes	rutC; aminoacrylate peracid reductase	ko00240
1.51349	9.27206	5.77218	2.27554e-07	4.02677e-06	6.42595	ko:K09021	K09021	Up in NP	Yes	rutC; aminoacrylate peracid reductase	map01100	Metabolic pathways
1.51349	9.27206	5.77218	2.27554e-07	4.02677e-06	6.42595	ko:K09021	K09021	Up in NP	Yes	rutC; aminoacrylate peracid reductase	ko01100
-2.63883	7.08203	-5.7705	2.29067e-07	4.04312e-06	6.41946	ko:K09118	K09118	Up in Control	Yes	K09118; uncharacterized protein
12.6794	1.18598	5.76694	2.32304e-07	4.08974e-06	6.40572	ko:K19594	K19594	Up in NP	Yes	gesB, mexQ; gold/copper resistance efflux pump
16.4615	-3.75141	5.76525	2.33858e-07	4.10657e-06	6.39919	ko:K21087	K21087	Up in NP	Yes	ycgR; flagellar brake protein	map02026	Biofilm formation - Escherichia coli
16.4615	-3.75141	5.76525	2.33858e-07	4.10657e-06	6.39919	ko:K21087	K21087	Up in NP	Yes	ycgR; flagellar brake protein	ko02026
16.4521	-3.75801	5.76402	2.34992e-07	4.11596e-06	6.39445	ko:K01340	K01340	Up in NP	Yes	E3.4.21.59; tryptase [EC:3.4.21.59]	map05164	Influenza A
16.4521	-3.75801	5.76402	2.34992e-07	4.11596e-06	6.39445	ko:K01340	K01340	Up in NP	Yes	E3.4.21.59; tryptase [EC:3.4.21.59]	ko05164
8.83361	8.07829	5.75865	2.40018e-07	4.19329e-06	6.37373	ko:K17880	K17880	Up in NP	Yes	hyg; hygromycin-B 7''-O-kinase [EC:2.7.1.119]
1.36114	13.6712	5.75231	2.46093e-07	4.28851e-06	6.34926	ko:K09931	K09931	Up in NP	Yes	K09931; uncharacterized protein
12.7448	1.33412	5.75071	2.47646e-07	4.30465e-06	6.3431	ko:K17243	K17243	Up in NP	Yes	aguG; alpha-1,4-digalacturonate transport system permease protein	map02010	ABC transporters
12.7448	1.33412	5.75071	2.47646e-07	4.30465e-06	6.3431	ko:K17243	K17243	Up in NP	Yes	aguG; alpha-1,4-digalacturonate transport system permease protein	ko02010
15.7235	-7.69268	5.74915	2.49177e-07	4.32032e-06	6.33707	ko:K11787	K11787	Up in NP	Yes	GART; phosphoribosylamine--glycine ligase / phosphoribosylglycinamide formyltransferase / phosphoribosylformylglycinamidine cyclo-ligase [EC:6.3.4.13 2.1.2.2 6.3.3.1]	map00230	Purine metabolism
15.7235	-7.69268	5.74915	2.49177e-07	4.32032e-06	6.33707	ko:K11787	K11787	Up in NP	Yes	GART; phosphoribosylamine--glycine ligase / phosphoribosylglycinamide formyltransferase / phosphoribosylformylglycinamidine cyclo-ligase [EC:6.3.4.13 2.1.2.2 6.3.3.1]	ko00230
15.7235	-7.69268	5.74915	2.49177e-07	4.32032e-06	6.33707	ko:K11787	K11787	Up in NP	Yes	GART; phosphoribosylamine--glycine ligase / phosphoribosylglycinamide formyltransferase / phosphoribosylformylglycinamidine cyclo-ligase [EC:6.3.4.13 2.1.2.2 6.3.3.1]	map00670	One carbon pool by folate
15.7235	-7.69268	5.74915	2.49177e-07	4.32032e-06	6.33707	ko:K11787	K11787	Up in NP	Yes	GART; phosphoribosylamine--glycine ligase / phosphoribosylglycinamide formyltransferase / phosphoribosylformylglycinamidine cyclo-ligase [EC:6.3.4.13 2.1.2.2 6.3.3.1]	ko00670
15.7235	-7.69268	5.74915	2.49177e-07	4.32032e-06	6.33707	ko:K11787	K11787	Up in NP	Yes	GART; phosphoribosylamine--glycine ligase / phosphoribosylglycinamide formyltransferase / phosphoribosylformylglycinamidine cyclo-ligase [EC:6.3.4.13 2.1.2.2 6.3.3.1]	map01100	Metabolic pathways
15.7235	-7.69268	5.74915	2.49177e-07	4.32032e-06	6.33707	ko:K11787	K11787	Up in NP	Yes	GART; phosphoribosylamine--glycine ligase / phosphoribosylglycinamide formyltransferase / phosphoribosylformylglycinamidine cyclo-ligase [EC:6.3.4.13 2.1.2.2 6.3.3.1]	ko01100
15.7235	-7.69268	5.74915	2.49177e-07	4.32032e-06	6.33707	ko:K11787	K11787	Up in NP	Yes	GART; phosphoribosylamine--glycine ligase / phosphoribosylglycinamide formyltransferase / phosphoribosylformylglycinamidine cyclo-ligase [EC:6.3.4.13 2.1.2.2 6.3.3.1]	map01110	Biosynthesis of secondary metabolites
15.7235	-7.69268	5.74915	2.49177e-07	4.32032e-06	6.33707	ko:K11787	K11787	Up in NP	Yes	GART; phosphoribosylamine--glycine ligase / phosphoribosylglycinamide formyltransferase / phosphoribosylformylglycinamidine cyclo-ligase [EC:6.3.4.13 2.1.2.2 6.3.3.1]	ko01110
15.7235	-7.69268	5.74915	2.49177e-07	4.32032e-06	6.33707	ko:K11787	K11787	Up in NP	Yes	GART; phosphoribosylamine--glycine ligase / phosphoribosylglycinamide formyltransferase / phosphoribosylformylglycinamidine cyclo-ligase [EC:6.3.4.13 2.1.2.2 6.3.3.1]	map01523	Antifolate resistance
15.7235	-7.69268	5.74915	2.49177e-07	4.32032e-06	6.33707	ko:K11787	K11787	Up in NP	Yes	GART; phosphoribosylamine--glycine ligase / phosphoribosylglycinamide formyltransferase / phosphoribosylformylglycinamidine cyclo-ligase [EC:6.3.4.13 2.1.2.2 6.3.3.1]	ko01523
2.13741	11.534	5.7485	2.49812e-07	4.32043e-06	6.33458	ko:K09978	K09978	Up in NP	Yes	K09978; uncharacterized protein
12.6355	1.15521	5.74564	2.52641e-07	4.35837e-06	6.32355	ko:K18359	K18359	Up in NP	Yes	padH; phenylglyoxylate dehydrogenase epsilon subunit [EC:1.2.1.58]	map00360	Phenylalanine metabolism
12.6355	1.15521	5.74564	2.52641e-07	4.35837e-06	6.32355	ko:K18359	K18359	Up in NP	Yes	padH; phenylglyoxylate dehydrogenase epsilon subunit [EC:1.2.1.58]	ko00360
12.6355	1.15521	5.74564	2.52641e-07	4.35837e-06	6.32355	ko:K18359	K18359	Up in NP	Yes	padH; phenylglyoxylate dehydrogenase epsilon subunit [EC:1.2.1.58]	map01100	Metabolic pathways
12.6355	1.15521	5.74564	2.52641e-07	4.35837e-06	6.32355	ko:K18359	K18359	Up in NP	Yes	padH; phenylglyoxylate dehydrogenase epsilon subunit [EC:1.2.1.58]	ko01100
15.6092	-3.74043	5.73903	2.59304e-07	4.45096e-06	6.29807	ko:K03658	K03658	Up in NP	Yes	helD; DNA helicase IV [EC:5.6.2.4]
15.6092	-3.74043	5.73903	2.59304e-07	4.45096e-06	6.29807	ko:K19090	K19090	Up in NP	Yes	cas5t; CRISPR-associated protein Cas5t
-14.4314	-2.10838	-5.72587	2.73097e-07	4.67414e-06	6.24734	ko:K14330	K14330	Up in Control	Yes	K14330; fatty aldehyde-generating acyl-ACP reductase [EC:1.2.1.80]
-14.43	-2.10879	-5.72534	2.73668e-07	4.67414e-06	6.24529	ko:K09879	K09879	Up in Control	Yes	crtU, cruE; carotenoid phi-ring synthase / carotenoid chi-ring synthase [EC:1.3.99.39 1.3.99.40]	map00906	Carotenoid biosynthesis
-14.43	-2.10879	-5.72534	2.73668e-07	4.67414e-06	6.24529	ko:K09879	K09879	Up in Control	Yes	crtU, cruE; carotenoid phi-ring synthase / carotenoid chi-ring synthase [EC:1.3.99.39 1.3.99.40]	ko00906
-14.43	-2.10879	-5.72534	2.73668e-07	4.67414e-06	6.24529	ko:K09879	K09879	Up in Control	Yes	crtU, cruE; carotenoid phi-ring synthase / carotenoid chi-ring synthase [EC:1.3.99.39 1.3.99.40]	map01110	Biosynthesis of secondary metabolites
-14.43	-2.10879	-5.72534	2.73668e-07	4.67414e-06	6.24529	ko:K09879	K09879	Up in Control	Yes	crtU, cruE; carotenoid phi-ring synthase / carotenoid chi-ring synthase [EC:1.3.99.39 1.3.99.40]	ko01110
8.76508	8.10931	5.7081	2.92871e-07	4.9897e-06	6.17892	ko:K01002	K01002	Up in NP	Yes	mdoB; phosphoglycerol transferase [EC:2.7.8.20]
12.5572	1.1003	5.70628	2.94965e-07	5.01295e-06	6.17194	ko:K11742	K11742	Up in NP	Yes	mdtI; spermidine export protein MdtI
2.34894	9.08461	5.70165	3.00383e-07	5.09242e-06	6.15413	ko:K00880	K00880	Up in NP	Yes	lyxK; L-xylulokinase [EC:2.7.1.53]	map00040	Pentose and glucuronate interconversions
2.34894	9.08461	5.70165	3.00383e-07	5.09242e-06	6.15413	ko:K00880	K00880	Up in NP	Yes	lyxK; L-xylulokinase [EC:2.7.1.53]	ko00040
2.34894	9.08461	5.70165	3.00383e-07	5.09242e-06	6.15413	ko:K00880	K00880	Up in NP	Yes	lyxK; L-xylulokinase [EC:2.7.1.53]	map00053	Ascorbate and aldarate metabolism
2.34894	9.08461	5.70165	3.00383e-07	5.09242e-06	6.15413	ko:K00880	K00880	Up in NP	Yes	lyxK; L-xylulokinase [EC:2.7.1.53]	ko00053
2.34894	9.08461	5.70165	3.00383e-07	5.09242e-06	6.15413	ko:K00880	K00880	Up in NP	Yes	lyxK; L-xylulokinase [EC:2.7.1.53]	map01100	Metabolic pathways
2.34894	9.08461	5.70165	3.00383e-07	5.09242e-06	6.15413	ko:K00880	K00880	Up in NP	Yes	lyxK; L-xylulokinase [EC:2.7.1.53]	ko01100
3.65084	9.3889	5.69023	3.14168e-07	5.3038e-06	6.11022	ko:K02505	K02505	Up in NP	Yes	hofC; protein transport protein HofC
14.6667	-3.88876	5.69	3.14458e-07	5.3038e-06	6.10932	ko:K15762	K15762	Up in NP	Yes	tmoC, tbuB, touC; toluene monooxygenase system ferredoxin subunit	map00623	Toluene degradation
14.6667	-3.88876	5.69	3.14458e-07	5.3038e-06	6.10932	ko:K15762	K15762	Up in NP	Yes	tmoC, tbuB, touC; toluene monooxygenase system ferredoxin subunit	ko00623
14.6667	-3.88876	5.69	3.14458e-07	5.3038e-06	6.10932	ko:K15762	K15762	Up in NP	Yes	tmoC, tbuB, touC; toluene monooxygenase system ferredoxin subunit	map00920	Sulfur metabolism
14.6667	-3.88876	5.69	3.14458e-07	5.3038e-06	6.10932	ko:K15762	K15762	Up in NP	Yes	tmoC, tbuB, touC; toluene monooxygenase system ferredoxin subunit	ko00920
14.6667	-3.88876	5.69	3.14458e-07	5.3038e-06	6.10932	ko:K15762	K15762	Up in NP	Yes	tmoC, tbuB, touC; toluene monooxygenase system ferredoxin subunit	map01100	Metabolic pathways
14.6667	-3.88876	5.69	3.14458e-07	5.3038e-06	6.10932	ko:K15762	K15762	Up in NP	Yes	tmoC, tbuB, touC; toluene monooxygenase system ferredoxin subunit	ko01100
14.6667	-3.88876	5.69	3.14458e-07	5.3038e-06	6.10932	ko:K15762	K15762	Up in NP	Yes	tmoC, tbuB, touC; toluene monooxygenase system ferredoxin subunit	map01120	Microbial metabolism in diverse environments
14.6667	-3.88876	5.69	3.14458e-07	5.3038e-06	6.10932	ko:K15762	K15762	Up in NP	Yes	tmoC, tbuB, touC; toluene monooxygenase system ferredoxin subunit	ko01120
14.6667	-3.88876	5.69	3.14458e-07	5.3038e-06	6.10932	ko:K15762	K15762	Up in NP	Yes	tmoC, tbuB, touC; toluene monooxygenase system ferredoxin subunit	map01220	Degradation of aromatic compounds
14.6667	-3.88876	5.69	3.14458e-07	5.3038e-06	6.10932	ko:K15762	K15762	Up in NP	Yes	tmoC, tbuB, touC; toluene monooxygenase system ferredoxin subunit	ko01220
1.61435	10.3728	5.68942	3.15169e-07	5.3038e-06	6.10711	ko:K19686	K19686	Up in NP	Yes	vapC28S; ribonuclease VapC28/30/34/36/42 [EC:3.1.-.-]
-15.3474	-2.66371	-5.67778	3.29917e-07	5.53841e-06	6.06236	ko:K15973	K15973	Up in Control	Yes	mhqR; MarR family transcriptional regulator, 2-MHQ and catechol-resistance regulon repressor
-1.75397	13.8069	-5.65219	3.64749e-07	6.10822e-06	5.96417	ko:K07782	K07782	Up in Control	Yes	sdiA; LuxR family transcriptional regulator, quorum-sensing system regulator SdiA	map02020	Two-component system
-1.75397	13.8069	-5.65219	3.64749e-07	6.10822e-06	5.96417	ko:K07782	K07782	Up in Control	Yes	sdiA; LuxR family transcriptional regulator, quorum-sensing system regulator SdiA	ko02020
-1.75397	13.8069	-5.65219	3.64749e-07	6.10822e-06	5.96417	ko:K07782	K07782	Up in Control	Yes	sdiA; LuxR family transcriptional regulator, quorum-sensing system regulator SdiA	map02024	Quorum sensing
-1.75397	13.8069	-5.65219	3.64749e-07	6.10822e-06	5.96417	ko:K07782	K07782	Up in Control	Yes	sdiA; LuxR family transcriptional regulator, quorum-sensing system regulator SdiA	ko02024
-1.75397	13.8069	-5.65219	3.64749e-07	6.10822e-06	5.96417	ko:K07782	K07782	Up in Control	Yes	sdiA; LuxR family transcriptional regulator, quorum-sensing system regulator SdiA	map02026	Biofilm formation - Escherichia coli
-1.75397	13.8069	-5.65219	3.64749e-07	6.10822e-06	5.96417	ko:K07782	K07782	Up in Control	Yes	sdiA; LuxR family transcriptional regulator, quorum-sensing system regulator SdiA	ko02026
-15.5509	-3.8933	-5.64276	3.7848e-07	6.32273e-06	5.92802	ko:K19700	K19700	Up in Control	Yes	sap; 3-succinoylsemialdehyde-pyridine dehydrogenase [EC:1.2.1.83]	map00760	Nicotinate and nicotinamide metabolism
-15.5509	-3.8933	-5.64276	3.7848e-07	6.32273e-06	5.92802	ko:K19700	K19700	Up in Control	Yes	sap; 3-succinoylsemialdehyde-pyridine dehydrogenase [EC:1.2.1.83]	ko00760
-15.5509	-3.8933	-5.64276	3.7848e-07	6.32273e-06	5.92802	ko:K19700	K19700	Up in Control	Yes	sap; 3-succinoylsemialdehyde-pyridine dehydrogenase [EC:1.2.1.83]	map01100	Metabolic pathways
-15.5509	-3.8933	-5.64276	3.7848e-07	6.32273e-06	5.92802	ko:K19700	K19700	Up in Control	Yes	sap; 3-succinoylsemialdehyde-pyridine dehydrogenase [EC:1.2.1.83]	ko01100
-15.5509	-3.8933	-5.64276	3.7848e-07	6.32273e-06	5.92802	ko:K19700	K19700	Up in Control	Yes	sap; 3-succinoylsemialdehyde-pyridine dehydrogenase [EC:1.2.1.83]	map01120	Microbial metabolism in diverse environments
-15.5509	-3.8933	-5.64276	3.7848e-07	6.32273e-06	5.92802	ko:K19700	K19700	Up in Control	Yes	sap; 3-succinoylsemialdehyde-pyridine dehydrogenase [EC:1.2.1.83]	ko01120
1.63386	12.1441	5.63132	3.95833e-07	6.59627e-06	5.88417	ko:K01551	K01551	Up in NP	Yes	arsA, ASNA1, GET3; arsenite/tail-anchored protein-transporting ATPase [EC:7.3.2.7 7.3.-.-]	map03060	Protein export
1.63386	12.1441	5.63132	3.95833e-07	6.59627e-06	5.88417	ko:K01551	K01551	Up in NP	Yes	arsA, ASNA1, GET3; arsenite/tail-anchored protein-transporting ATPase [EC:7.3.2.7 7.3.-.-]	ko03060
-14.5283	-1.17988	-5.6301	3.97736e-07	6.59627e-06	5.87948	ko:K11780	K11780	Up in Control	Yes	cofG; 7,8-didemethyl-8-hydroxy-5-deazariboflavin synthase [EC:4.3.1.32]	map00680	Methane metabolism
-14.5283	-1.17988	-5.6301	3.97736e-07	6.59627e-06	5.87948	ko:K11780	K11780	Up in Control	Yes	cofG; 7,8-didemethyl-8-hydroxy-5-deazariboflavin synthase [EC:4.3.1.32]	ko00680
-14.5283	-1.17988	-5.6301	3.97736e-07	6.59627e-06	5.87948	ko:K11780	K11780	Up in Control	Yes	cofG; 7,8-didemethyl-8-hydroxy-5-deazariboflavin synthase [EC:4.3.1.32]	map01100	Metabolic pathways
-14.5283	-1.17988	-5.6301	3.97736e-07	6.59627e-06	5.87948	ko:K11780	K11780	Up in Control	Yes	cofG; 7,8-didemethyl-8-hydroxy-5-deazariboflavin synthase [EC:4.3.1.32]	ko01100
-14.5283	-1.17988	-5.6301	3.97736e-07	6.59627e-06	5.87948	ko:K11780	K11780	Up in Control	Yes	cofG; 7,8-didemethyl-8-hydroxy-5-deazariboflavin synthase [EC:4.3.1.32]	map01120	Microbial metabolism in diverse environments
-14.5283	-1.17988	-5.6301	3.97736e-07	6.59627e-06	5.87948	ko:K11780	K11780	Up in Control	Yes	cofG; 7,8-didemethyl-8-hydroxy-5-deazariboflavin synthase [EC:4.3.1.32]	ko01120
-14.5283	-1.17988	-5.6301	3.97736e-07	6.59627e-06	5.87948	ko:K11780	K11780	Up in Control	Yes	cofG; 7,8-didemethyl-8-hydroxy-5-deazariboflavin synthase [EC:4.3.1.32]	map01240	Biosynthesis of cofactors
-14.5283	-1.17988	-5.6301	3.97736e-07	6.59627e-06	5.87948	ko:K11780	K11780	Up in Control	Yes	cofG; 7,8-didemethyl-8-hydroxy-5-deazariboflavin synthase [EC:4.3.1.32]	ko01240
-14.5283	-1.17988	-5.6301	3.97736e-07	6.59627e-06	5.87948	ko:K11781	K11781	Up in Control	Yes	cofH; 5-amino-6-(D-ribitylamino)uracil---L-tyrosine 4-hydroxyphenyl transferase [EC:2.5.1.147]	map00680	Methane metabolism
-14.5283	-1.17988	-5.6301	3.97736e-07	6.59627e-06	5.87948	ko:K11781	K11781	Up in Control	Yes	cofH; 5-amino-6-(D-ribitylamino)uracil---L-tyrosine 4-hydroxyphenyl transferase [EC:2.5.1.147]	ko00680
-14.5283	-1.17988	-5.6301	3.97736e-07	6.59627e-06	5.87948	ko:K11781	K11781	Up in Control	Yes	cofH; 5-amino-6-(D-ribitylamino)uracil---L-tyrosine 4-hydroxyphenyl transferase [EC:2.5.1.147]	map01100	Metabolic pathways
-14.5283	-1.17988	-5.6301	3.97736e-07	6.59627e-06	5.87948	ko:K11781	K11781	Up in Control	Yes	cofH; 5-amino-6-(D-ribitylamino)uracil---L-tyrosine 4-hydroxyphenyl transferase [EC:2.5.1.147]	ko01100
-14.5283	-1.17988	-5.6301	3.97736e-07	6.59627e-06	5.87948	ko:K11781	K11781	Up in Control	Yes	cofH; 5-amino-6-(D-ribitylamino)uracil---L-tyrosine 4-hydroxyphenyl transferase [EC:2.5.1.147]	map01120	Microbial metabolism in diverse environments
-14.5283	-1.17988	-5.6301	3.97736e-07	6.59627e-06	5.87948	ko:K11781	K11781	Up in Control	Yes	cofH; 5-amino-6-(D-ribitylamino)uracil---L-tyrosine 4-hydroxyphenyl transferase [EC:2.5.1.147]	ko01120
-14.5283	-1.17988	-5.6301	3.97736e-07	6.59627e-06	5.87948	ko:K11781	K11781	Up in Control	Yes	cofH; 5-amino-6-(D-ribitylamino)uracil---L-tyrosine 4-hydroxyphenyl transferase [EC:2.5.1.147]	map01240	Biosynthesis of cofactors
-14.5283	-1.17988	-5.6301	3.97736e-07	6.59627e-06	5.87948	ko:K11781	K11781	Up in Control	Yes	cofH; 5-amino-6-(D-ribitylamino)uracil---L-tyrosine 4-hydroxyphenyl transferase [EC:2.5.1.147]	ko01240
10.1816	4.80317	5.62892	3.99568e-07	6.61069e-06	5.87499	ko:K12343	K12343	Up in NP	Yes	SRD5A1; 3-oxo-5-alpha-steroid 4-dehydrogenase 1 [EC:1.3.1.22]	map00140	Steroid hormone biosynthesis
10.1816	4.80317	5.62892	3.99568e-07	6.61069e-06	5.87499	ko:K12343	K12343	Up in NP	Yes	SRD5A1; 3-oxo-5-alpha-steroid 4-dehydrogenase 1 [EC:1.3.1.22]	ko00140
10.1816	4.80317	5.62892	3.99568e-07	6.61069e-06	5.87499	ko:K12343	K12343	Up in NP	Yes	SRD5A1; 3-oxo-5-alpha-steroid 4-dehydrogenase 1 [EC:1.3.1.22]	map01100	Metabolic pathways
10.1816	4.80317	5.62892	3.99568e-07	6.61069e-06	5.87499	ko:K12343	K12343	Up in NP	Yes	SRD5A1; 3-oxo-5-alpha-steroid 4-dehydrogenase 1 [EC:1.3.1.22]	ko01100
-14.0187	-1.78467	-5.62626	4.03751e-07	6.64797e-06	5.8648	ko:K07015	K07015	Up in Control	Yes	yqeG; putative phosphatase [EC:3.1.3.-]
12.8727	-0.891513	5.62626	4.03758e-07	6.64797e-06	5.86479	ko:K01342	K01342	Up in NP	Yes	aprE; subtilisin [EC:3.4.21.62]
2.04138	8.74122	5.62564	4.04742e-07	6.64823e-06	5.86241	ko:K10555	K10555	Up in NP	Yes	lsrB; AI-2 transport system substrate-binding protein	map02010	ABC transporters
2.04138	8.74122	5.62564	4.04742e-07	6.64823e-06	5.86241	ko:K10555	K10555	Up in NP	Yes	lsrB; AI-2 transport system substrate-binding protein	ko02010
2.04138	8.74122	5.62564	4.04742e-07	6.64823e-06	5.86241	ko:K10555	K10555	Up in NP	Yes	lsrB; AI-2 transport system substrate-binding protein	map02024	Quorum sensing
2.04138	8.74122	5.62564	4.04742e-07	6.64823e-06	5.86241	ko:K10555	K10555	Up in NP	Yes	lsrB; AI-2 transport system substrate-binding protein	ko02024
3.60788	9.39952	5.62484	4.06001e-07	6.65299e-06	5.85937	ko:K02246	K02246	Up in NP	Yes	comGD; competence protein ComGD
15.0421	-9.37961	5.61657	4.19355e-07	6.81373e-06	5.82772	ko:K15022	K15022	Up in NP	Yes	fdhB; formate dehydrogenase (NADP+) beta subunit [EC:1.17.1.10]	map00680	Methane metabolism
15.0421	-9.37961	5.61657	4.19355e-07	6.81373e-06	5.82772	ko:K15022	K15022	Up in NP	Yes	fdhB; formate dehydrogenase (NADP+) beta subunit [EC:1.17.1.10]	ko00680
15.0421	-9.37961	5.61657	4.19355e-07	6.81373e-06	5.82772	ko:K15022	K15022	Up in NP	Yes	fdhB; formate dehydrogenase (NADP+) beta subunit [EC:1.17.1.10]	map00720	Other carbon fixation pathways
15.0421	-9.37961	5.61657	4.19355e-07	6.81373e-06	5.82772	ko:K15022	K15022	Up in NP	Yes	fdhB; formate dehydrogenase (NADP+) beta subunit [EC:1.17.1.10]	ko00720
15.0421	-9.37961	5.61657	4.19355e-07	6.81373e-06	5.82772	ko:K15022	K15022	Up in NP	Yes	fdhB; formate dehydrogenase (NADP+) beta subunit [EC:1.17.1.10]	map01100	Metabolic pathways
15.0421	-9.37961	5.61657	4.19355e-07	6.81373e-06	5.82772	ko:K15022	K15022	Up in NP	Yes	fdhB; formate dehydrogenase (NADP+) beta subunit [EC:1.17.1.10]	ko01100
15.0421	-9.37961	5.61657	4.19355e-07	6.81373e-06	5.82772	ko:K15022	K15022	Up in NP	Yes	fdhB; formate dehydrogenase (NADP+) beta subunit [EC:1.17.1.10]	map01120	Microbial metabolism in diverse environments
15.0421	-9.37961	5.61657	4.19355e-07	6.81373e-06	5.82772	ko:K15022	K15022	Up in NP	Yes	fdhB; formate dehydrogenase (NADP+) beta subunit [EC:1.17.1.10]	ko01120
15.0421	-9.37961	5.61657	4.19355e-07	6.81373e-06	5.82772	ko:K15022	K15022	Up in NP	Yes	fdhB; formate dehydrogenase (NADP+) beta subunit [EC:1.17.1.10]	map01200	Carbon metabolism
15.0421	-9.37961	5.61657	4.19355e-07	6.81373e-06	5.82772	ko:K15022	K15022	Up in NP	Yes	fdhB; formate dehydrogenase (NADP+) beta subunit [EC:1.17.1.10]	ko01200
1.51077	10.8047	5.61596	4.20371e-07	6.81373e-06	5.82535	ko:K07755	K07755	Up in NP	Yes	AS3MT; arsenite methyltransferase [EC:2.1.1.137]	map05208	Chemical carcinogenesis - reactive oxygen species
1.51077	10.8047	5.61596	4.20371e-07	6.81373e-06	5.82535	ko:K07755	K07755	Up in NP	Yes	AS3MT; arsenite methyltransferase [EC:2.1.1.137]	ko05208
7.71307	6.81768	5.61562	4.20922e-07	6.81373e-06	5.82407	ko:K07696	K07696	Up in NP	Yes	nreC; two-component system, NarL family, response regulator NreC	map02020	Two-component system
7.71307	6.81768	5.61562	4.20922e-07	6.81373e-06	5.82407	ko:K07696	K07696	Up in NP	Yes	nreC; two-component system, NarL family, response regulator NreC	ko02020
14.9878	-9.41775	5.61511	4.21765e-07	6.81373e-06	5.82212	ko:K03878	K03878	Up in NP	Yes	ND1; NADH-ubiquinone oxidoreductase chain 1 [EC:7.1.1.2]	map00190	Oxidative phosphorylation
14.9878	-9.41775	5.61511	4.21765e-07	6.81373e-06	5.82212	ko:K03878	K03878	Up in NP	Yes	ND1; NADH-ubiquinone oxidoreductase chain 1 [EC:7.1.1.2]	ko00190
14.9878	-9.41775	5.61511	4.21765e-07	6.81373e-06	5.82212	ko:K03878	K03878	Up in NP	Yes	ND1; NADH-ubiquinone oxidoreductase chain 1 [EC:7.1.1.2]	map01100	Metabolic pathways
14.9878	-9.41775	5.61511	4.21765e-07	6.81373e-06	5.82212	ko:K03878	K03878	Up in NP	Yes	ND1; NADH-ubiquinone oxidoreductase chain 1 [EC:7.1.1.2]	ko01100
14.9878	-9.41775	5.61511	4.21765e-07	6.81373e-06	5.82212	ko:K03878	K03878	Up in NP	Yes	ND1; NADH-ubiquinone oxidoreductase chain 1 [EC:7.1.1.2]	map04714	Thermogenesis
14.9878	-9.41775	5.61511	4.21765e-07	6.81373e-06	5.82212	ko:K03878	K03878	Up in NP	Yes	ND1; NADH-ubiquinone oxidoreductase chain 1 [EC:7.1.1.2]	ko04714
14.9878	-9.41775	5.61511	4.21765e-07	6.81373e-06	5.82212	ko:K03878	K03878	Up in NP	Yes	ND1; NADH-ubiquinone oxidoreductase chain 1 [EC:7.1.1.2]	map04723	Retrograde endocannabinoid signaling
14.9878	-9.41775	5.61511	4.21765e-07	6.81373e-06	5.82212	ko:K03878	K03878	Up in NP	Yes	ND1; NADH-ubiquinone oxidoreductase chain 1 [EC:7.1.1.2]	ko04723
14.9878	-9.41775	5.61511	4.21765e-07	6.81373e-06	5.82212	ko:K03878	K03878	Up in NP	Yes	ND1; NADH-ubiquinone oxidoreductase chain 1 [EC:7.1.1.2]	map05010	Alzheimer disease
14.9878	-9.41775	5.61511	4.21765e-07	6.81373e-06	5.82212	ko:K03878	K03878	Up in NP	Yes	ND1; NADH-ubiquinone oxidoreductase chain 1 [EC:7.1.1.2]	ko05010
14.9878	-9.41775	5.61511	4.21765e-07	6.81373e-06	5.82212	ko:K03878	K03878	Up in NP	Yes	ND1; NADH-ubiquinone oxidoreductase chain 1 [EC:7.1.1.2]	map05012	Parkinson disease
14.9878	-9.41775	5.61511	4.21765e-07	6.81373e-06	5.82212	ko:K03878	K03878	Up in NP	Yes	ND1; NADH-ubiquinone oxidoreductase chain 1 [EC:7.1.1.2]	ko05012
14.9878	-9.41775	5.61511	4.21765e-07	6.81373e-06	5.82212	ko:K03878	K03878	Up in NP	Yes	ND1; NADH-ubiquinone oxidoreductase chain 1 [EC:7.1.1.2]	map05014	Amyotrophic lateral sclerosis
14.9878	-9.41775	5.61511	4.21765e-07	6.81373e-06	5.82212	ko:K03878	K03878	Up in NP	Yes	ND1; NADH-ubiquinone oxidoreductase chain 1 [EC:7.1.1.2]	ko05014
14.9878	-9.41775	5.61511	4.21765e-07	6.81373e-06	5.82212	ko:K03878	K03878	Up in NP	Yes	ND1; NADH-ubiquinone oxidoreductase chain 1 [EC:7.1.1.2]	map05016	Huntington disease
14.9878	-9.41775	5.61511	4.21765e-07	6.81373e-06	5.82212	ko:K03878	K03878	Up in NP	Yes	ND1; NADH-ubiquinone oxidoreductase chain 1 [EC:7.1.1.2]	ko05016
14.9878	-9.41775	5.61511	4.21765e-07	6.81373e-06	5.82212	ko:K03878	K03878	Up in NP	Yes	ND1; NADH-ubiquinone oxidoreductase chain 1 [EC:7.1.1.2]	map05020	Prion disease
14.9878	-9.41775	5.61511	4.21765e-07	6.81373e-06	5.82212	ko:K03878	K03878	Up in NP	Yes	ND1; NADH-ubiquinone oxidoreductase chain 1 [EC:7.1.1.2]	ko05020
14.9878	-9.41775	5.61511	4.21765e-07	6.81373e-06	5.82212	ko:K03878	K03878	Up in NP	Yes	ND1; NADH-ubiquinone oxidoreductase chain 1 [EC:7.1.1.2]	map05022	Pathways of neurodegeneration - multiple diseases
14.9878	-9.41775	5.61511	4.21765e-07	6.81373e-06	5.82212	ko:K03878	K03878	Up in NP	Yes	ND1; NADH-ubiquinone oxidoreductase chain 1 [EC:7.1.1.2]	ko05022
14.9878	-9.41775	5.61511	4.21765e-07	6.81373e-06	5.82212	ko:K03878	K03878	Up in NP	Yes	ND1; NADH-ubiquinone oxidoreductase chain 1 [EC:7.1.1.2]	map05208	Chemical carcinogenesis - reactive oxygen species
14.9878	-9.41775	5.61511	4.21765e-07	6.81373e-06	5.82212	ko:K03878	K03878	Up in NP	Yes	ND1; NADH-ubiquinone oxidoreductase chain 1 [EC:7.1.1.2]	ko05208
14.9878	-9.41775	5.61511	4.21765e-07	6.81373e-06	5.82212	ko:K03878	K03878	Up in NP	Yes	ND1; NADH-ubiquinone oxidoreductase chain 1 [EC:7.1.1.2]	map05415	Diabetic cardiomyopathy
14.9878	-9.41775	5.61511	4.21765e-07	6.81373e-06	5.82212	ko:K03878	K03878	Up in NP	Yes	ND1; NADH-ubiquinone oxidoreductase chain 1 [EC:7.1.1.2]	ko05415
14.9878	-9.41775	5.61511	4.21765e-07	6.81373e-06	5.82212	ko:K13412	K13412	Up in NP	Yes	CPK; calcium-dependent protein kinase [EC:2.7.11.1]	map04075	Plant hormone signal transduction
14.9878	-9.41775	5.61511	4.21765e-07	6.81373e-06	5.82212	ko:K13412	K13412	Up in NP	Yes	CPK; calcium-dependent protein kinase [EC:2.7.11.1]	ko04075
14.9878	-9.41775	5.61511	4.21765e-07	6.81373e-06	5.82212	ko:K13412	K13412	Up in NP	Yes	CPK; calcium-dependent protein kinase [EC:2.7.11.1]	map04626	Plant-pathogen interaction
14.9878	-9.41775	5.61511	4.21765e-07	6.81373e-06	5.82212	ko:K13412	K13412	Up in NP	Yes	CPK; calcium-dependent protein kinase [EC:2.7.11.1]	ko04626
14.9878	-9.41775	5.61511	4.21765e-07	6.81373e-06	5.82212	ko:K13412	K13412	Up in NP	Yes	CPK; calcium-dependent protein kinase [EC:2.7.11.1]	map05145	Toxoplasmosis
14.9878	-9.41775	5.61511	4.21765e-07	6.81373e-06	5.82212	ko:K13412	K13412	Up in NP	Yes	CPK; calcium-dependent protein kinase [EC:2.7.11.1]	ko05145
14.9878	-9.41775	5.61511	4.21765e-07	6.81373e-06	5.82212	ko:K15877	K15877	Up in NP	Yes	CYP55; fungal nitric oxide reductase [EC:1.7.1.14]	map00910	Nitrogen metabolism
14.9878	-9.41775	5.61511	4.21765e-07	6.81373e-06	5.82212	ko:K15877	K15877	Up in NP	Yes	CYP55; fungal nitric oxide reductase [EC:1.7.1.14]	ko00910
14.9878	-9.41775	5.61511	4.21765e-07	6.81373e-06	5.82212	ko:K15877	K15877	Up in NP	Yes	CYP55; fungal nitric oxide reductase [EC:1.7.1.14]	map01100	Metabolic pathways
14.9878	-9.41775	5.61511	4.21765e-07	6.81373e-06	5.82212	ko:K15877	K15877	Up in NP	Yes	CYP55; fungal nitric oxide reductase [EC:1.7.1.14]	ko01100
14.9878	-9.41775	5.61511	4.21765e-07	6.81373e-06	5.82212	ko:K15877	K15877	Up in NP	Yes	CYP55; fungal nitric oxide reductase [EC:1.7.1.14]	map01120	Microbial metabolism in diverse environments
14.9878	-9.41775	5.61511	4.21765e-07	6.81373e-06	5.82212	ko:K15877	K15877	Up in NP	Yes	CYP55; fungal nitric oxide reductase [EC:1.7.1.14]	ko01120
16.1292	-6.49467	5.59755	4.51752e-07	7.28106e-06	5.75495	ko:K04076	K04076	Up in NP	Yes	lonB; ATP-dependent Lon protease [EC:3.4.21.53]
12.8004	-0.942283	5.59418	4.57743e-07	7.36034e-06	5.74207	ko:K16435	K16435	Up in NP	Yes	evaA, eryBVI, tylCVI, tylX3, staJ; dTDP-4-dehydro-6-deoxy-alpha-D-glucopyranose 2,3-dehydratase [EC:4.2.1.159]	map00523	Polyketide sugar unit biosynthesis
12.8004	-0.942283	5.59418	4.57743e-07	7.36034e-06	5.74207	ko:K16435	K16435	Up in NP	Yes	evaA, eryBVI, tylCVI, tylX3, staJ; dTDP-4-dehydro-6-deoxy-alpha-D-glucopyranose 2,3-dehydratase [EC:4.2.1.159]	ko00523
12.8004	-0.942283	5.59418	4.57743e-07	7.36034e-06	5.74207	ko:K16435	K16435	Up in NP	Yes	evaA, eryBVI, tylCVI, tylX3, staJ; dTDP-4-dehydro-6-deoxy-alpha-D-glucopyranose 2,3-dehydratase [EC:4.2.1.159]	map01055	Biosynthesis of vancomycin group antibiotics
12.8004	-0.942283	5.59418	4.57743e-07	7.36034e-06	5.74207	ko:K16435	K16435	Up in NP	Yes	evaA, eryBVI, tylCVI, tylX3, staJ; dTDP-4-dehydro-6-deoxy-alpha-D-glucopyranose 2,3-dehydratase [EC:4.2.1.159]	ko01055
12.8004	-0.942283	5.59418	4.57743e-07	7.36034e-06	5.74207	ko:K16435	K16435	Up in NP	Yes	evaA, eryBVI, tylCVI, tylX3, staJ; dTDP-4-dehydro-6-deoxy-alpha-D-glucopyranose 2,3-dehydratase [EC:4.2.1.159]	map01100	Metabolic pathways
12.8004	-0.942283	5.59418	4.57743e-07	7.36034e-06	5.74207	ko:K16435	K16435	Up in NP	Yes	evaA, eryBVI, tylCVI, tylX3, staJ; dTDP-4-dehydro-6-deoxy-alpha-D-glucopyranose 2,3-dehydratase [EC:4.2.1.159]	ko01100
12.8004	-0.942283	5.59418	4.57743e-07	7.36034e-06	5.74207	ko:K16435	K16435	Up in NP	Yes	evaA, eryBVI, tylCVI, tylX3, staJ; dTDP-4-dehydro-6-deoxy-alpha-D-glucopyranose 2,3-dehydratase [EC:4.2.1.159]	map01110	Biosynthesis of secondary metabolites
12.8004	-0.942283	5.59418	4.57743e-07	7.36034e-06	5.74207	ko:K16435	K16435	Up in NP	Yes	evaA, eryBVI, tylCVI, tylX3, staJ; dTDP-4-dehydro-6-deoxy-alpha-D-glucopyranose 2,3-dehydratase [EC:4.2.1.159]	ko01110
12.8004	-0.942283	5.59418	4.57743e-07	7.36034e-06	5.74207	ko:K16435	K16435	Up in NP	Yes	evaA, eryBVI, tylCVI, tylX3, staJ; dTDP-4-dehydro-6-deoxy-alpha-D-glucopyranose 2,3-dehydratase [EC:4.2.1.159]	map01250	Biosynthesis of nucleotide sugars
12.8004	-0.942283	5.59418	4.57743e-07	7.36034e-06	5.74207	ko:K16435	K16435	Up in NP	Yes	evaA, eryBVI, tylCVI, tylX3, staJ; dTDP-4-dehydro-6-deoxy-alpha-D-glucopyranose 2,3-dehydratase [EC:4.2.1.159]	ko01250
12.7814	-0.955617	5.58731	4.70193e-07	7.49036e-06	5.71583	ko:K12977	K12977	Up in NP	Yes	lpxE; lipid A 1-phosphatase [EC:3.1.3.-]	map00540	Lipopolysaccharide biosynthesis
12.7814	-0.955617	5.58731	4.70193e-07	7.49036e-06	5.71583	ko:K12977	K12977	Up in NP	Yes	lpxE; lipid A 1-phosphatase [EC:3.1.3.-]	ko00540
12.7814	-0.955617	5.58731	4.70193e-07	7.49036e-06	5.71583	ko:K12977	K12977	Up in NP	Yes	lpxE; lipid A 1-phosphatase [EC:3.1.3.-]	map01100	Metabolic pathways
12.7814	-0.955617	5.58731	4.70193e-07	7.49036e-06	5.71583	ko:K12977	K12977	Up in NP	Yes	lpxE; lipid A 1-phosphatase [EC:3.1.3.-]	ko01100
12.7814	-0.955617	5.58731	4.70193e-07	7.49036e-06	5.71583	ko:K12999	K12999	Up in NP	Yes	rgpI; glucosyltransferase [EC:2.4.1.-]
12.7814	-0.955617	5.58731	4.70193e-07	7.49036e-06	5.71583	ko:K13670	K13670	Up in NP	Yes	pimF; putative glycosyltransferase [EC:2.4.-.-]
12.7814	-0.955617	5.58731	4.70193e-07	7.49036e-06	5.71583	ko:K13678	K13678	Up in NP	Yes	cpoA; 1,2-diacylglycerol-3-alpha-glucose alpha-1,2-galactosyltransferase [EC:2.4.1.-]	map00552	Teichoic acid biosynthesis
12.7814	-0.955617	5.58731	4.70193e-07	7.49036e-06	5.71583	ko:K13678	K13678	Up in NP	Yes	cpoA; 1,2-diacylglycerol-3-alpha-glucose alpha-1,2-galactosyltransferase [EC:2.4.1.-]	ko00552
1.66117	12.5418	5.58119	4.81571e-07	7.65386e-06	5.69246	ko:K06162	K06162	Up in NP	Yes	phnM; alpha-D-ribose 1-methylphosphonate 5-triphosphate diphosphatase [EC:3.6.1.63]	map00440	Phosphonate and phosphinate metabolism
1.66117	12.5418	5.58119	4.81571e-07	7.65386e-06	5.69246	ko:K06162	K06162	Up in NP	Yes	phnM; alpha-D-ribose 1-methylphosphonate 5-triphosphate diphosphatase [EC:3.6.1.63]	ko00440
1.66117	12.5418	5.58119	4.81571e-07	7.65386e-06	5.69246	ko:K06162	K06162	Up in NP	Yes	phnM; alpha-D-ribose 1-methylphosphonate 5-triphosphate diphosphatase [EC:3.6.1.63]	map01100	Metabolic pathways
1.66117	12.5418	5.58119	4.81571e-07	7.65386e-06	5.69246	ko:K06162	K06162	Up in NP	Yes	phnM; alpha-D-ribose 1-methylphosphonate 5-triphosphate diphosphatase [EC:3.6.1.63]	ko01100
2.0323	11.7959	5.57669	4.90114e-07	7.77151e-06	5.67527	ko:K02043	K02043	Up in NP	Yes	phnF; GntR family transcriptional regulator, phosphonate transport system regulatory protein
8.89214	7.48244	5.57574	4.91934e-07	7.77151e-06	5.67164	ko:K05804	K05804	Up in NP	Yes	rob; AraC family transcriptional regulator, mar-sox-rob regulon activator
-2.15092	7.77391	-5.57551	4.92369e-07	7.77151e-06	5.67078	ko:K09765	K09765	Up in Control	Yes	queH; epoxyqueuosine reductase [EC:1.17.99.6]
1.72782	9.66878	5.55729	5.28642e-07	8.32491e-06	5.6013	ko:K01777	K01777	Up in NP	Yes	prdF; proline racemase [EC:5.1.1.4]	map00330	Arginine and proline metabolism
1.72782	9.66878	5.55729	5.28642e-07	8.32491e-06	5.6013	ko:K01777	K01777	Up in NP	Yes	prdF; proline racemase [EC:5.1.1.4]	ko00330
1.72782	9.66878	5.55729	5.28642e-07	8.32491e-06	5.6013	ko:K01777	K01777	Up in NP	Yes	prdF; proline racemase [EC:5.1.1.4]	map00470	D-Amino acid metabolism
1.72782	9.66878	5.55729	5.28642e-07	8.32491e-06	5.6013	ko:K01777	K01777	Up in NP	Yes	prdF; proline racemase [EC:5.1.1.4]	ko00470
1.72782	9.66878	5.55729	5.28642e-07	8.32491e-06	5.6013	ko:K01777	K01777	Up in NP	Yes	prdF; proline racemase [EC:5.1.1.4]	map01100	Metabolic pathways
1.72782	9.66878	5.55729	5.28642e-07	8.32491e-06	5.6013	ko:K01777	K01777	Up in NP	Yes	prdF; proline racemase [EC:5.1.1.4]	ko01100
-1.38868	13.166	-5.55632	5.30662e-07	8.33758e-06	5.59757	ko:K03791	K03791	Up in Control	Yes	K03791; putative chitinase
3.5874	9.56515	5.55486	5.33696e-07	8.35481e-06	5.592	ko:K08485	K08485	Up in NP	Yes	ptsO, npr; phosphocarrier protein NPr	map02060	Phosphotransferase system (PTS)
3.5874	9.56515	5.55486	5.33696e-07	8.35481e-06	5.592	ko:K08485	K08485	Up in NP	Yes	ptsO, npr; phosphocarrier protein NPr	ko02060
-14.4878	0.246768	-5.55462	5.34192e-07	8.35481e-06	5.59109	ko:K06974	K06974	Up in Control	Yes	amzA, AMZ2, AMZ1; archaemetzincin [EC:3.4.-.-]
1.26828	13.6954	5.54891	5.46212e-07	8.52338e-06	5.56934	ko:K00758	K00758	Up in NP	Yes	deoA, TYMP; thymidine phosphorylase [EC:2.4.2.4]	map00240	Pyrimidine metabolism
1.26828	13.6954	5.54891	5.46212e-07	8.52338e-06	5.56934	ko:K00758	K00758	Up in NP	Yes	deoA, TYMP; thymidine phosphorylase [EC:2.4.2.4]	ko00240
1.26828	13.6954	5.54891	5.46212e-07	8.52338e-06	5.56934	ko:K00758	K00758	Up in NP	Yes	deoA, TYMP; thymidine phosphorylase [EC:2.4.2.4]	map00983	Drug metabolism - other enzymes
1.26828	13.6954	5.54891	5.46212e-07	8.52338e-06	5.56934	ko:K00758	K00758	Up in NP	Yes	deoA, TYMP; thymidine phosphorylase [EC:2.4.2.4]	ko00983
1.26828	13.6954	5.54891	5.46212e-07	8.52338e-06	5.56934	ko:K00758	K00758	Up in NP	Yes	deoA, TYMP; thymidine phosphorylase [EC:2.4.2.4]	map01100	Metabolic pathways
1.26828	13.6954	5.54891	5.46212e-07	8.52338e-06	5.56934	ko:K00758	K00758	Up in NP	Yes	deoA, TYMP; thymidine phosphorylase [EC:2.4.2.4]	ko01100
1.26828	13.6954	5.54891	5.46212e-07	8.52338e-06	5.56934	ko:K00758	K00758	Up in NP	Yes	deoA, TYMP; thymidine phosphorylase [EC:2.4.2.4]	map01232	Nucleotide metabolism
1.26828	13.6954	5.54891	5.46212e-07	8.52338e-06	5.56934	ko:K00758	K00758	Up in NP	Yes	deoA, TYMP; thymidine phosphorylase [EC:2.4.2.4]	ko01232
1.26828	13.6954	5.54891	5.46212e-07	8.52338e-06	5.56934	ko:K00758	K00758	Up in NP	Yes	deoA, TYMP; thymidine phosphorylase [EC:2.4.2.4]	map05219	Bladder cancer
1.26828	13.6954	5.54891	5.46212e-07	8.52338e-06	5.56934	ko:K00758	K00758	Up in NP	Yes	deoA, TYMP; thymidine phosphorylase [EC:2.4.2.4]	ko05219
14.7988	-4.01043	5.5292	5.89813e-07	9.16868e-06	5.49429	ko:K21992	K21992	Up in NP	Yes	mbtK; lysine N-acyltransferase [EC:2.3.1.-]
2.00233	13.4001	5.52902	5.90236e-07	9.16868e-06	5.49359	ko:K07044	K07044	Up in NP	Yes	K07044; uncharacterized protein
1.46926	9.86425	5.52305	6.04115e-07	9.3631e-06	5.47088	ko:K15861	K15861	Up in NP	Yes	fixK; CRP/FNR family transcriptional regulator, nitrogen fixation regulation protein	map02020	Two-component system
1.46926	9.86425	5.52305	6.04115e-07	9.3631e-06	5.47088	ko:K15861	K15861	Up in NP	Yes	fixK; CRP/FNR family transcriptional regulator, nitrogen fixation regulation protein	ko02020
-1.86722	12.6885	-5.51611	6.20653e-07	9.59775e-06	5.44449	ko:K02164	K02164	Up in Control	Yes	norE; nitric oxide reductase NorE protein
1.61932	10.1201	5.50863	6.38968e-07	9.85877e-06	5.41608	ko:K06952	K06952	Up in NP	Yes	yfdR; 5'-nucleotidase [EC:3.1.3.89]	map00230	Purine metabolism
1.61932	10.1201	5.50863	6.38968e-07	9.85877e-06	5.41608	ko:K06952	K06952	Up in NP	Yes	yfdR; 5'-nucleotidase [EC:3.1.3.89]	ko00230
1.61932	10.1201	5.50863	6.38968e-07	9.85877e-06	5.41608	ko:K06952	K06952	Up in NP	Yes	yfdR; 5'-nucleotidase [EC:3.1.3.89]	map00240	Pyrimidine metabolism
1.61932	10.1201	5.50863	6.38968e-07	9.85877e-06	5.41608	ko:K06952	K06952	Up in NP	Yes	yfdR; 5'-nucleotidase [EC:3.1.3.89]	ko00240
1.61932	10.1201	5.50863	6.38968e-07	9.85877e-06	5.41608	ko:K06952	K06952	Up in NP	Yes	yfdR; 5'-nucleotidase [EC:3.1.3.89]	map01100	Metabolic pathways
1.61932	10.1201	5.50863	6.38968e-07	9.85877e-06	5.41608	ko:K06952	K06952	Up in NP	Yes	yfdR; 5'-nucleotidase [EC:3.1.3.89]	ko01100
1.61932	10.1201	5.50863	6.38968e-07	9.85877e-06	5.41608	ko:K06952	K06952	Up in NP	Yes	yfdR; 5'-nucleotidase [EC:3.1.3.89]	map01232	Nucleotide metabolism
1.61932	10.1201	5.50863	6.38968e-07	9.85877e-06	5.41608	ko:K06952	K06952	Up in NP	Yes	yfdR; 5'-nucleotidase [EC:3.1.3.89]	ko01232
-2.38783	12.323	-5.50583	6.45981e-07	9.94464e-06	5.40541	ko:K00209	K00209	Up in Control	Yes	fabV, ter; enoyl-[acyl-carrier protein] reductase / trans-2-enoyl-CoA reductase (NAD+) [EC:1.3.1.9 1.3.1.44]	map00061	Fatty acid biosynthesis
-2.38783	12.323	-5.50583	6.45981e-07	9.94464e-06	5.40541	ko:K00209	K00209	Up in Control	Yes	fabV, ter; enoyl-[acyl-carrier protein] reductase / trans-2-enoyl-CoA reductase (NAD+) [EC:1.3.1.9 1.3.1.44]	ko00061
-2.38783	12.323	-5.50583	6.45981e-07	9.94464e-06	5.40541	ko:K00209	K00209	Up in Control	Yes	fabV, ter; enoyl-[acyl-carrier protein] reductase / trans-2-enoyl-CoA reductase (NAD+) [EC:1.3.1.9 1.3.1.44]	map00650	Butanoate metabolism
-2.38783	12.323	-5.50583	6.45981e-07	9.94464e-06	5.40541	ko:K00209	K00209	Up in Control	Yes	fabV, ter; enoyl-[acyl-carrier protein] reductase / trans-2-enoyl-CoA reductase (NAD+) [EC:1.3.1.9 1.3.1.44]	ko00650
-2.38783	12.323	-5.50583	6.45981e-07	9.94464e-06	5.40541	ko:K00209	K00209	Up in Control	Yes	fabV, ter; enoyl-[acyl-carrier protein] reductase / trans-2-enoyl-CoA reductase (NAD+) [EC:1.3.1.9 1.3.1.44]	map01100	Metabolic pathways
-2.38783	12.323	-5.50583	6.45981e-07	9.94464e-06	5.40541	ko:K00209	K00209	Up in Control	Yes	fabV, ter; enoyl-[acyl-carrier protein] reductase / trans-2-enoyl-CoA reductase (NAD+) [EC:1.3.1.9 1.3.1.44]	ko01100
-2.38783	12.323	-5.50583	6.45981e-07	9.94464e-06	5.40541	ko:K00209	K00209	Up in Control	Yes	fabV, ter; enoyl-[acyl-carrier protein] reductase / trans-2-enoyl-CoA reductase (NAD+) [EC:1.3.1.9 1.3.1.44]	map01110	Biosynthesis of secondary metabolites
-2.38783	12.323	-5.50583	6.45981e-07	9.94464e-06	5.40541	ko:K00209	K00209	Up in Control	Yes	fabV, ter; enoyl-[acyl-carrier protein] reductase / trans-2-enoyl-CoA reductase (NAD+) [EC:1.3.1.9 1.3.1.44]	ko01110
-2.38783	12.323	-5.50583	6.45981e-07	9.94464e-06	5.40541	ko:K00209	K00209	Up in Control	Yes	fabV, ter; enoyl-[acyl-carrier protein] reductase / trans-2-enoyl-CoA reductase (NAD+) [EC:1.3.1.9 1.3.1.44]	map01120	Microbial metabolism in diverse environments
-2.38783	12.323	-5.50583	6.45981e-07	9.94464e-06	5.40541	ko:K00209	K00209	Up in Control	Yes	fabV, ter; enoyl-[acyl-carrier protein] reductase / trans-2-enoyl-CoA reductase (NAD+) [EC:1.3.1.9 1.3.1.44]	ko01120
-2.38783	12.323	-5.50583	6.45981e-07	9.94464e-06	5.40541	ko:K00209	K00209	Up in Control	Yes	fabV, ter; enoyl-[acyl-carrier protein] reductase / trans-2-enoyl-CoA reductase (NAD+) [EC:1.3.1.9 1.3.1.44]	map01200	Carbon metabolism
-2.38783	12.323	-5.50583	6.45981e-07	9.94464e-06	5.40541	ko:K00209	K00209	Up in Control	Yes	fabV, ter; enoyl-[acyl-carrier protein] reductase / trans-2-enoyl-CoA reductase (NAD+) [EC:1.3.1.9 1.3.1.44]	ko01200
-2.38783	12.323	-5.50583	6.45981e-07	9.94464e-06	5.40541	ko:K00209	K00209	Up in Control	Yes	fabV, ter; enoyl-[acyl-carrier protein] reductase / trans-2-enoyl-CoA reductase (NAD+) [EC:1.3.1.9 1.3.1.44]	map01212	Fatty acid metabolism
-2.38783	12.323	-5.50583	6.45981e-07	9.94464e-06	5.40541	ko:K00209	K00209	Up in Control	Yes	fabV, ter; enoyl-[acyl-carrier protein] reductase / trans-2-enoyl-CoA reductase (NAD+) [EC:1.3.1.9 1.3.1.44]	ko01212
-2.01187	8.76146	-5.50297	6.532e-07	1.00333e-05	5.39455	ko:K07502	K07502	Up in Control	Yes	yprB; uncharacterized protein
3.61133	9.51387	5.50228	6.54942e-07	1.00376e-05	5.39195	ko:K19711	K19711	Up in NP	Yes	E1.1.1.387; L-serine 3-dehydrogenase (NAD+) [EC:1.1.1.387]
-1.84951	12.7166	-5.49919	6.62862e-07	1.01246e-05	5.38021	ko:K09859	K09859	Up in Control	Yes	K09859; uncharacterized protein
14.7332	-6.23191	5.49892	6.6357e-07	1.01246e-05	5.37917	ko:K11476	K11476	Up in NP	Yes	gntR; GntR family transcriptional regulator, gluconate operon transcriptional repressor
-1.83111	12.7295	-5.49492	6.73963e-07	1.02604e-05	5.36398	ko:K07337	K07337	Up in Control	Yes	K07337; penicillin-binding protein activator
3.58041	9.54303	5.49393	6.76559e-07	1.02771e-05	5.36023	ko:K02661	K02661	Up in NP	Yes	pilK; type IV pilus assembly protein PilK	map02020	Two-component system
3.58041	9.54303	5.49393	6.76559e-07	1.02771e-05	5.36023	ko:K02661	K02661	Up in NP	Yes	pilK; type IV pilus assembly protein PilK	ko02020
3.57704	9.54517	5.49281	6.79522e-07	1.02993e-05	5.35596	ko:K06597	K06597	Up in NP	Yes	chpB; chemosensory pili system protein ChpB (putative protein-glutamate methylesterase)	map02020	Two-component system
3.57704	9.54517	5.49281	6.79522e-07	1.02993e-05	5.35596	ko:K06597	K06597	Up in NP	Yes	chpB; chemosensory pili system protein ChpB (putative protein-glutamate methylesterase)	ko02020
1.50918	9.53546	5.49095	6.84445e-07	1.03511e-05	5.34891	ko:K10188	K10188	Up in NP	Yes	lacE, araN; lactose/L-arabinose transport system substrate-binding protein	map02010	ABC transporters
1.50918	9.53546	5.49095	6.84445e-07	1.03511e-05	5.34891	ko:K10188	K10188	Up in NP	Yes	lacE, araN; lactose/L-arabinose transport system substrate-binding protein	ko02010
1.7739	9.21371	5.4887	6.90443e-07	1.04189e-05	5.34039	ko:K18425	K18425	Up in NP	Yes	dhaa, bhcC; 3-hydroxy-D-aspartate aldolase [EC:4.1.3.41]	map00630	Glyoxylate and dicarboxylate metabolism
1.7739	9.21371	5.4887	6.90443e-07	1.04189e-05	5.34039	ko:K18425	K18425	Up in NP	Yes	dhaa, bhcC; 3-hydroxy-D-aspartate aldolase [EC:4.1.3.41]	ko00630
1.7739	9.21371	5.4887	6.90443e-07	1.04189e-05	5.34039	ko:K18425	K18425	Up in NP	Yes	dhaa, bhcC; 3-hydroxy-D-aspartate aldolase [EC:4.1.3.41]	map01100	Metabolic pathways
1.7739	9.21371	5.4887	6.90443e-07	1.04189e-05	5.34039	ko:K18425	K18425	Up in NP	Yes	dhaa, bhcC; 3-hydroxy-D-aspartate aldolase [EC:4.1.3.41]	ko01100
1.7739	9.21371	5.4887	6.90443e-07	1.04189e-05	5.34039	ko:K18425	K18425	Up in NP	Yes	dhaa, bhcC; 3-hydroxy-D-aspartate aldolase [EC:4.1.3.41]	map01120	Microbial metabolism in diverse environments
1.7739	9.21371	5.4887	6.90443e-07	1.04189e-05	5.34039	ko:K18425	K18425	Up in NP	Yes	dhaa, bhcC; 3-hydroxy-D-aspartate aldolase [EC:4.1.3.41]	ko01120
1.6154	9.4801	5.48768	6.93183e-07	1.04373e-05	5.33652	ko:K19837	K19837	Up in NP	Yes	atzE; 1-carboxybiuret hydrolase [EC:3.5.1.131]	map00791	Atrazine degradation
1.6154	9.4801	5.48768	6.93183e-07	1.04373e-05	5.33652	ko:K19837	K19837	Up in NP	Yes	atzE; 1-carboxybiuret hydrolase [EC:3.5.1.131]	ko00791
1.6154	9.4801	5.48768	6.93183e-07	1.04373e-05	5.33652	ko:K19837	K19837	Up in NP	Yes	atzE; 1-carboxybiuret hydrolase [EC:3.5.1.131]	map01100	Metabolic pathways
1.6154	9.4801	5.48768	6.93183e-07	1.04373e-05	5.33652	ko:K19837	K19837	Up in NP	Yes	atzE; 1-carboxybiuret hydrolase [EC:3.5.1.131]	ko01100
1.6154	9.4801	5.48768	6.93183e-07	1.04373e-05	5.33652	ko:K19837	K19837	Up in NP	Yes	atzE; 1-carboxybiuret hydrolase [EC:3.5.1.131]	map01120	Microbial metabolism in diverse environments
1.6154	9.4801	5.48768	6.93183e-07	1.04373e-05	5.33652	ko:K19837	K19837	Up in NP	Yes	atzE; 1-carboxybiuret hydrolase [EC:3.5.1.131]	ko01120
1.50768	9.53602	5.48626	6.97018e-07	1.04721e-05	5.33113	ko:K10190	K10190	Up in NP	Yes	lacG, araQ; lactose/L-arabinose transport system permease protein	map02010	ABC transporters
1.50768	9.53602	5.48626	6.97018e-07	1.04721e-05	5.33113	ko:K10190	K10190	Up in NP	Yes	lacG, araQ; lactose/L-arabinose transport system permease protein	ko02010
-16.369	-3.23889	-5.48486	7.00824e-07	1.04834e-05	5.32581	ko:K01583	K01583	Up in Control	Yes	E4.1.1.19; arginine decarboxylase [EC:4.1.1.19]	map00330	Arginine and proline metabolism
-16.369	-3.23889	-5.48486	7.00824e-07	1.04834e-05	5.32581	ko:K01583	K01583	Up in Control	Yes	E4.1.1.19; arginine decarboxylase [EC:4.1.1.19]	ko00330
-16.369	-3.23889	-5.48486	7.00824e-07	1.04834e-05	5.32581	ko:K01583	K01583	Up in Control	Yes	E4.1.1.19; arginine decarboxylase [EC:4.1.1.19]	map01100	Metabolic pathways
-16.369	-3.23889	-5.48486	7.00824e-07	1.04834e-05	5.32581	ko:K01583	K01583	Up in Control	Yes	E4.1.1.19; arginine decarboxylase [EC:4.1.1.19]	ko01100
-16.369	-3.23889	-5.48486	7.00824e-07	1.04834e-05	5.32581	ko:K01583	K01583	Up in Control	Yes	E4.1.1.19; arginine decarboxylase [EC:4.1.1.19]	map01110	Biosynthesis of secondary metabolites
-16.369	-3.23889	-5.48486	7.00824e-07	1.04834e-05	5.32581	ko:K01583	K01583	Up in Control	Yes	E4.1.1.19; arginine decarboxylase [EC:4.1.1.19]	ko01110
-16.369	-3.23889	-5.48486	7.00824e-07	1.04834e-05	5.32581	ko:K08728	K08728	Up in Control	Yes	E2.4.2.6; nucleoside deoxyribosyltransferase [EC:2.4.2.6]
1.90998	9.45664	5.47544	7.26951e-07	1.08505e-05	5.29006	ko:K09776	K09776	Up in NP	Yes	K09776; uncharacterized protein
1.89647	8.54141	5.47093	7.39784e-07	1.10134e-05	5.27297	ko:K10912	K10912	Up in NP	Yes	luxO; two-component system, repressor protein LuxO	map02020	Two-component system
1.89647	8.54141	5.47093	7.39784e-07	1.10134e-05	5.27297	ko:K10912	K10912	Up in NP	Yes	luxO; two-component system, repressor protein LuxO	ko02020
1.89647	8.54141	5.47093	7.39784e-07	1.10134e-05	5.27297	ko:K10912	K10912	Up in NP	Yes	luxO; two-component system, repressor protein LuxO	map02024	Quorum sensing
1.89647	8.54141	5.47093	7.39784e-07	1.10134e-05	5.27297	ko:K10912	K10912	Up in NP	Yes	luxO; two-component system, repressor protein LuxO	ko02024
1.89647	8.54141	5.47093	7.39784e-07	1.10134e-05	5.27297	ko:K10912	K10912	Up in NP	Yes	luxO; two-component system, repressor protein LuxO	map05111	Biofilm formation - Vibrio cholerae
1.89647	8.54141	5.47093	7.39784e-07	1.10134e-05	5.27297	ko:K10912	K10912	Up in NP	Yes	luxO; two-component system, repressor protein LuxO	ko05111
2.00112	12.4896	5.47048	7.41073e-07	1.10134e-05	5.27127	ko:K01941	K01941	Up in NP	Yes	uca; urea/guanidine carboxylase [EC:6.3.4.6 6.3.4.26]	map00220	Arginine biosynthesis
2.00112	12.4896	5.47048	7.41073e-07	1.10134e-05	5.27127	ko:K01941	K01941	Up in NP	Yes	uca; urea/guanidine carboxylase [EC:6.3.4.6 6.3.4.26]	ko00220
2.00112	12.4896	5.47048	7.41073e-07	1.10134e-05	5.27127	ko:K01941	K01941	Up in NP	Yes	uca; urea/guanidine carboxylase [EC:6.3.4.6 6.3.4.26]	map00791	Atrazine degradation
2.00112	12.4896	5.47048	7.41073e-07	1.10134e-05	5.27127	ko:K01941	K01941	Up in NP	Yes	uca; urea/guanidine carboxylase [EC:6.3.4.6 6.3.4.26]	ko00791
2.00112	12.4896	5.47048	7.41073e-07	1.10134e-05	5.27127	ko:K01941	K01941	Up in NP	Yes	uca; urea/guanidine carboxylase [EC:6.3.4.6 6.3.4.26]	map01100	Metabolic pathways
2.00112	12.4896	5.47048	7.41073e-07	1.10134e-05	5.27127	ko:K01941	K01941	Up in NP	Yes	uca; urea/guanidine carboxylase [EC:6.3.4.6 6.3.4.26]	ko01100
2.00112	12.4896	5.47048	7.41073e-07	1.10134e-05	5.27127	ko:K01941	K01941	Up in NP	Yes	uca; urea/guanidine carboxylase [EC:6.3.4.6 6.3.4.26]	map01110	Biosynthesis of secondary metabolites
2.00112	12.4896	5.47048	7.41073e-07	1.10134e-05	5.27127	ko:K01941	K01941	Up in NP	Yes	uca; urea/guanidine carboxylase [EC:6.3.4.6 6.3.4.26]	ko01110
2.00112	12.4896	5.47048	7.41073e-07	1.10134e-05	5.27127	ko:K01941	K01941	Up in NP	Yes	uca; urea/guanidine carboxylase [EC:6.3.4.6 6.3.4.26]	map01120	Microbial metabolism in diverse environments
2.00112	12.4896	5.47048	7.41073e-07	1.10134e-05	5.27127	ko:K01941	K01941	Up in NP	Yes	uca; urea/guanidine carboxylase [EC:6.3.4.6 6.3.4.26]	ko01120
3.5642	9.53249	5.46275	7.63641e-07	1.13243e-05	5.24197	ko:K02521	K02521	Up in NP	Yes	ilvY; LysR family transcriptional regulator, positive regulator for ilvC
1.84126	9.35755	5.4542	7.89377e-07	1.16807e-05	5.2096	ko:K03224	K03224	Up in NP	Yes	yscN, sctN, hrcN, ssaN; ATP synthase in type III secretion protein N [EC:7.4.2.8]	map03070	Bacterial secretion system
1.84126	9.35755	5.4542	7.89377e-07	1.16807e-05	5.2096	ko:K03224	K03224	Up in NP	Yes	yscN, sctN, hrcN, ssaN; ATP synthase in type III secretion protein N [EC:7.4.2.8]	ko03070
4.97533	7.93438	5.44913	8.05056e-07	1.18871e-05	5.1904	ko:K21007	K21007	Up in NP	Yes	pelB; polysaccharide biosynthesis protein PelB	map02025	Biofilm formation - Pseudomonas aeruginosa
4.97533	7.93438	5.44913	8.05056e-07	1.18871e-05	5.1904	ko:K21007	K21007	Up in NP	Yes	pelB; polysaccharide biosynthesis protein PelB	ko02025
-1.43731	14.5484	-5.44489	8.1839e-07	1.19978e-05	5.17436	ko:K18139	K18139	Up in Control	Yes	oprM, emhC, ttgC, cusC, adeK, smeF, mtrE, cmeC, gesC; outer membrane protein, multidrug efflux system	map01501	beta-Lactam resistance
-1.43731	14.5484	-5.44489	8.1839e-07	1.19978e-05	5.17436	ko:K18139	K18139	Up in Control	Yes	oprM, emhC, ttgC, cusC, adeK, smeF, mtrE, cmeC, gesC; outer membrane protein, multidrug efflux system	ko01501
-1.43731	14.5484	-5.44489	8.1839e-07	1.19978e-05	5.17436	ko:K18139	K18139	Up in Control	Yes	oprM, emhC, ttgC, cusC, adeK, smeF, mtrE, cmeC, gesC; outer membrane protein, multidrug efflux system	map02024	Quorum sensing
-1.43731	14.5484	-5.44489	8.1839e-07	1.19978e-05	5.17436	ko:K18139	K18139	Up in Control	Yes	oprM, emhC, ttgC, cusC, adeK, smeF, mtrE, cmeC, gesC; outer membrane protein, multidrug efflux system	ko02024
-2.13229	12.4815	-5.44478	8.18743e-07	1.19978e-05	5.17394	ko:K19734	K19734	Up in Control	Yes	expR; LuxR family transcriptional regulator, quorum-sensing system regulator ExpR	map02024	Quorum sensing
-2.13229	12.4815	-5.44478	8.18743e-07	1.19978e-05	5.17394	ko:K19734	K19734	Up in Control	Yes	expR; LuxR family transcriptional regulator, quorum-sensing system regulator ExpR	ko02024
1.93428	9.84619	5.44427	8.20374e-07	1.19978e-05	5.17199	ko:K15784	K15784	Up in NP	Yes	doeB; N2-acetyl-L-2,4-diaminobutanoate deacetylase [EC:3.5.1.125]	map00260	Glycine, serine and threonine metabolism
1.93428	9.84619	5.44427	8.20374e-07	1.19978e-05	5.17199	ko:K15784	K15784	Up in NP	Yes	doeB; N2-acetyl-L-2,4-diaminobutanoate deacetylase [EC:3.5.1.125]	ko00260
1.93428	9.84619	5.44427	8.20374e-07	1.19978e-05	5.17199	ko:K15784	K15784	Up in NP	Yes	doeB; N2-acetyl-L-2,4-diaminobutanoate deacetylase [EC:3.5.1.125]	map01100	Metabolic pathways
1.93428	9.84619	5.44427	8.20374e-07	1.19978e-05	5.17199	ko:K15784	K15784	Up in NP	Yes	doeB; N2-acetyl-L-2,4-diaminobutanoate deacetylase [EC:3.5.1.125]	ko01100
1.93428	9.84619	5.44427	8.20374e-07	1.19978e-05	5.17199	ko:K15784	K15784	Up in NP	Yes	doeB; N2-acetyl-L-2,4-diaminobutanoate deacetylase [EC:3.5.1.125]	map01120	Microbial metabolism in diverse environments
1.93428	9.84619	5.44427	8.20374e-07	1.19978e-05	5.17199	ko:K15784	K15784	Up in NP	Yes	doeB; N2-acetyl-L-2,4-diaminobutanoate deacetylase [EC:3.5.1.125]	ko01120
14.6901	-3.95153	5.44425	8.20428e-07	1.19978e-05	5.17193	ko:K03894	K03894	Up in NP	Yes	iucA; N2-citryl-N6-acetyl-N6-hydroxylysine synthase [EC:6.3.2.38]	map00975	Biosynthesis of various siderophores
14.6901	-3.95153	5.44425	8.20428e-07	1.19978e-05	5.17193	ko:K03894	K03894	Up in NP	Yes	iucA; N2-citryl-N6-acetyl-N6-hydroxylysine synthase [EC:6.3.2.38]	ko00975
14.6901	-3.95153	5.44425	8.20428e-07	1.19978e-05	5.17193	ko:K03894	K03894	Up in NP	Yes	iucA; N2-citryl-N6-acetyl-N6-hydroxylysine synthase [EC:6.3.2.38]	map01100	Metabolic pathways
14.6901	-3.95153	5.44425	8.20428e-07	1.19978e-05	5.17193	ko:K03894	K03894	Up in NP	Yes	iucA; N2-citryl-N6-acetyl-N6-hydroxylysine synthase [EC:6.3.2.38]	ko01100
14.6901	-3.95153	5.44425	8.20428e-07	1.19978e-05	5.17193	ko:K03894	K03894	Up in NP	Yes	iucA; N2-citryl-N6-acetyl-N6-hydroxylysine synthase [EC:6.3.2.38]	map01110	Biosynthesis of secondary metabolites
14.6901	-3.95153	5.44425	8.20428e-07	1.19978e-05	5.17193	ko:K03894	K03894	Up in NP	Yes	iucA; N2-citryl-N6-acetyl-N6-hydroxylysine synthase [EC:6.3.2.38]	ko01110
14.6901	-3.95153	5.44425	8.20428e-07	1.19978e-05	5.17193	ko:K03894	K03894	Up in NP	Yes	iucA; N2-citryl-N6-acetyl-N6-hydroxylysine synthase [EC:6.3.2.38]	map01120	Microbial metabolism in diverse environments
14.6901	-3.95153	5.44425	8.20428e-07	1.19978e-05	5.17193	ko:K03894	K03894	Up in NP	Yes	iucA; N2-citryl-N6-acetyl-N6-hydroxylysine synthase [EC:6.3.2.38]	ko01120
14.6886	-3.95259	5.44398	8.21286e-07	1.19978e-05	5.17091	ko:K03895	K03895	Up in NP	Yes	iucC; aerobactin synthase [EC:6.3.2.39]	map00975	Biosynthesis of various siderophores
14.6886	-3.95259	5.44398	8.21286e-07	1.19978e-05	5.17091	ko:K03895	K03895	Up in NP	Yes	iucC; aerobactin synthase [EC:6.3.2.39]	ko00975
14.6886	-3.95259	5.44398	8.21286e-07	1.19978e-05	5.17091	ko:K03895	K03895	Up in NP	Yes	iucC; aerobactin synthase [EC:6.3.2.39]	map01100	Metabolic pathways
14.6886	-3.95259	5.44398	8.21286e-07	1.19978e-05	5.17091	ko:K03895	K03895	Up in NP	Yes	iucC; aerobactin synthase [EC:6.3.2.39]	ko01100
14.6886	-3.95259	5.44398	8.21286e-07	1.19978e-05	5.17091	ko:K03895	K03895	Up in NP	Yes	iucC; aerobactin synthase [EC:6.3.2.39]	map01110	Biosynthesis of secondary metabolites
14.6886	-3.95259	5.44398	8.21286e-07	1.19978e-05	5.17091	ko:K03895	K03895	Up in NP	Yes	iucC; aerobactin synthase [EC:6.3.2.39]	ko01110
14.6886	-3.95259	5.44398	8.21286e-07	1.19978e-05	5.17091	ko:K03895	K03895	Up in NP	Yes	iucC; aerobactin synthase [EC:6.3.2.39]	map01120	Microbial metabolism in diverse environments
14.6886	-3.95259	5.44398	8.21286e-07	1.19978e-05	5.17091	ko:K03895	K03895	Up in NP	Yes	iucC; aerobactin synthase [EC:6.3.2.39]	ko01120
-2.15186	12.5396	-5.43771	8.41483e-07	1.22667e-05	5.14719	ko:K04069	K04069	Up in Control	Yes	pflA, pflC, pflE; pyruvate formate lyase activating enzyme [EC:1.97.1.4]
1.6936	9.54364	5.42327	8.89864e-07	1.29445e-05	5.09261	ko:K18827	K18827	Up in NP	Yes	wbdD; O-antigen chain-terminating bifunctional methyltransferase/kinase [EC:2.1.1.- 2.1.1.294 2.7.1.181]
-1.8685	12.5879	-5.41538	9.17476e-07	1.33179e-05	5.06278	ko:K11890	K11890	Up in Control	Yes	impM; type VI secretion system protein ImpM	map02025	Biofilm formation - Pseudomonas aeruginosa
-1.8685	12.5879	-5.41538	9.17476e-07	1.33179e-05	5.06278	ko:K11890	K11890	Up in Control	Yes	impM; type VI secretion system protein ImpM	ko02025
1.53716	13.5081	5.41417	9.21757e-07	1.33519e-05	5.05824	ko:K00496	K00496	Up in NP	Yes	alkB1_2, alkM; alkane 1-monooxygenase [EC:1.14.15.3]	map00071	Fatty acid degradation
1.53716	13.5081	5.41417	9.21757e-07	1.33519e-05	5.05824	ko:K00496	K00496	Up in NP	Yes	alkB1_2, alkM; alkane 1-monooxygenase [EC:1.14.15.3]	ko00071
1.53716	13.5081	5.41417	9.21757e-07	1.33519e-05	5.05824	ko:K00496	K00496	Up in NP	Yes	alkB1_2, alkM; alkane 1-monooxygenase [EC:1.14.15.3]	map00930	Caprolactam degradation
1.53716	13.5081	5.41417	9.21757e-07	1.33519e-05	5.05824	ko:K00496	K00496	Up in NP	Yes	alkB1_2, alkM; alkane 1-monooxygenase [EC:1.14.15.3]	ko00930
-2.06056	12.5706	-5.41311	9.25534e-07	1.33784e-05	5.05425	ko:K21636	K21636	Up in Control	Yes	nrdD; ribonucleoside-triphosphate reductase (formate) [EC:1.1.98.6]	map00230	Purine metabolism
-2.06056	12.5706	-5.41311	9.25534e-07	1.33784e-05	5.05425	ko:K21636	K21636	Up in Control	Yes	nrdD; ribonucleoside-triphosphate reductase (formate) [EC:1.1.98.6]	ko00230
-2.06056	12.5706	-5.41311	9.25534e-07	1.33784e-05	5.05425	ko:K21636	K21636	Up in Control	Yes	nrdD; ribonucleoside-triphosphate reductase (formate) [EC:1.1.98.6]	map00240	Pyrimidine metabolism
-2.06056	12.5706	-5.41311	9.25534e-07	1.33784e-05	5.05425	ko:K21636	K21636	Up in Control	Yes	nrdD; ribonucleoside-triphosphate reductase (formate) [EC:1.1.98.6]	ko00240
-2.06056	12.5706	-5.41311	9.25534e-07	1.33784e-05	5.05425	ko:K21636	K21636	Up in Control	Yes	nrdD; ribonucleoside-triphosphate reductase (formate) [EC:1.1.98.6]	map01100	Metabolic pathways
-2.06056	12.5706	-5.41311	9.25534e-07	1.33784e-05	5.05425	ko:K21636	K21636	Up in Control	Yes	nrdD; ribonucleoside-triphosphate reductase (formate) [EC:1.1.98.6]	ko01100
-2.06056	12.5706	-5.41311	9.25534e-07	1.33784e-05	5.05425	ko:K21636	K21636	Up in Control	Yes	nrdD; ribonucleoside-triphosphate reductase (formate) [EC:1.1.98.6]	map01232	Nucleotide metabolism
-2.06056	12.5706	-5.41311	9.25534e-07	1.33784e-05	5.05425	ko:K21636	K21636	Up in Control	Yes	nrdD; ribonucleoside-triphosphate reductase (formate) [EC:1.1.98.6]	ko01232
-1.86411	12.5902	-5.41177	9.30343e-07	1.34196e-05	5.04919	ko:K11897	K11897	Up in Control	Yes	impF; type VI secretion system protein ImpF
13.0074	0.696226	5.41084	9.3373e-07	1.34402e-05	5.04564	ko:K15587	K15587	Up in NP	Yes	nikD, cntD; nickel transport system ATP-binding protein [EC:7.2.2.11]	map02010	ABC transporters
13.0074	0.696226	5.41084	9.3373e-07	1.34402e-05	5.04564	ko:K15587	K15587	Up in NP	Yes	nikD, cntD; nickel transport system ATP-binding protein [EC:7.2.2.11]	ko02010
-1.86863	12.587	-5.40974	9.37681e-07	1.34689e-05	5.04152	ko:K11902	K11902	Up in Control	Yes	impA; type VI secretion system protein ImpA	map02025	Biofilm formation - Pseudomonas aeruginosa
-1.86863	12.587	-5.40974	9.37681e-07	1.34689e-05	5.04152	ko:K11902	K11902	Up in Control	Yes	impA; type VI secretion system protein ImpA	ko02025
1.87219	8.51787	5.39004	1.01189e-06	1.45044e-05	4.96718	ko:K20609	K20609	Up in NP	Yes	sgcX; putative aminopeptidase [EC:3.4.11.-]
1.63446	10.6472	5.38546	1.02995e-06	1.47325e-05	4.94992	ko:K04568	K04568	Up in NP	Yes	epmA, poxA; elongation factor P--(R)-beta-lysine ligase [EC:6.3.1.-]
14.493	-9.76482	5.37122	1.08814e-06	1.55004e-05	4.89629	ko:K00264	K00264	Up in NP	Yes	GLT1; glutamate synthase (NADH) [EC:1.4.1.14]	map00250	Alanine, aspartate and glutamate metabolism
14.493	-9.76482	5.37122	1.08814e-06	1.55004e-05	4.89629	ko:K00264	K00264	Up in NP	Yes	GLT1; glutamate synthase (NADH) [EC:1.4.1.14]	ko00250
14.493	-9.76482	5.37122	1.08814e-06	1.55004e-05	4.89629	ko:K00264	K00264	Up in NP	Yes	GLT1; glutamate synthase (NADH) [EC:1.4.1.14]	map00910	Nitrogen metabolism
14.493	-9.76482	5.37122	1.08814e-06	1.55004e-05	4.89629	ko:K00264	K00264	Up in NP	Yes	GLT1; glutamate synthase (NADH) [EC:1.4.1.14]	ko00910
14.493	-9.76482	5.37122	1.08814e-06	1.55004e-05	4.89629	ko:K00264	K00264	Up in NP	Yes	GLT1; glutamate synthase (NADH) [EC:1.4.1.14]	map01100	Metabolic pathways
14.493	-9.76482	5.37122	1.08814e-06	1.55004e-05	4.89629	ko:K00264	K00264	Up in NP	Yes	GLT1; glutamate synthase (NADH) [EC:1.4.1.14]	ko01100
14.493	-9.76482	5.37122	1.08814e-06	1.55004e-05	4.89629	ko:K00264	K00264	Up in NP	Yes	GLT1; glutamate synthase (NADH) [EC:1.4.1.14]	map01110	Biosynthesis of secondary metabolites
14.493	-9.76482	5.37122	1.08814e-06	1.55004e-05	4.89629	ko:K00264	K00264	Up in NP	Yes	GLT1; glutamate synthase (NADH) [EC:1.4.1.14]	ko01110
14.493	-9.76482	5.37122	1.08814e-06	1.55004e-05	4.89629	ko:K00264	K00264	Up in NP	Yes	GLT1; glutamate synthase (NADH) [EC:1.4.1.14]	map01120	Microbial metabolism in diverse environments
14.493	-9.76482	5.37122	1.08814e-06	1.55004e-05	4.89629	ko:K00264	K00264	Up in NP	Yes	GLT1; glutamate synthase (NADH) [EC:1.4.1.14]	ko01120
14.493	-9.76482	5.37122	1.08814e-06	1.55004e-05	4.89629	ko:K00264	K00264	Up in NP	Yes	GLT1; glutamate synthase (NADH) [EC:1.4.1.14]	map01230	Biosynthesis of amino acids
14.493	-9.76482	5.37122	1.08814e-06	1.55004e-05	4.89629	ko:K00264	K00264	Up in NP	Yes	GLT1; glutamate synthase (NADH) [EC:1.4.1.14]	ko01230
14.493	-9.76482	5.37122	1.08814e-06	1.55004e-05	4.89629	ko:K18204	K18204	Up in NP	Yes	D2HGDH; D-2-hydroxyglutarate dehydrogenase [EC:1.1.99.39]
-2.02863	12.4498	-5.36139	1.13017e-06	1.60658e-05	4.85931	ko:K00882	K00882	Up in Control	Yes	fruK; 1-phosphofructokinase [EC:2.7.1.56]	map00051	Fructose and mannose metabolism
-2.02863	12.4498	-5.36139	1.13017e-06	1.60658e-05	4.85931	ko:K00882	K00882	Up in Control	Yes	fruK; 1-phosphofructokinase [EC:2.7.1.56]	ko00051
-2.02863	12.4498	-5.36139	1.13017e-06	1.60658e-05	4.85931	ko:K00882	K00882	Up in Control	Yes	fruK; 1-phosphofructokinase [EC:2.7.1.56]	map01100	Metabolic pathways
-2.02863	12.4498	-5.36139	1.13017e-06	1.60658e-05	4.85931	ko:K00882	K00882	Up in Control	Yes	fruK; 1-phosphofructokinase [EC:2.7.1.56]	ko01100
-2.02863	12.4498	-5.36139	1.13017e-06	1.60658e-05	4.85931	ko:K00882	K00882	Up in Control	Yes	fruK; 1-phosphofructokinase [EC:2.7.1.56]	map02060	Phosphotransferase system (PTS)
-2.02863	12.4498	-5.36139	1.13017e-06	1.60658e-05	4.85931	ko:K00882	K00882	Up in Control	Yes	fruK; 1-phosphofructokinase [EC:2.7.1.56]	ko02060
-14.7663	-4.68756	-5.35981	1.13707e-06	1.61305e-05	4.85337	ko:K16212	K16212	Up in Control	Yes	mgp; 4-O-beta-D-mannosyl-D-glucose phosphorylase [EC:2.4.1.281]
1.84205	11.3184	5.35598	1.15401e-06	1.63369e-05	4.83895	ko:K08070	K08070	Up in NP	Yes	E1.3.1.74; 2-alkenal reductase [EC:1.3.1.74]
1.7225	10.2319	5.35051	1.17857e-06	1.66135e-05	4.81841	ko:K19231	K19231	Up in NP	Yes	bmaC; fibronectin-binding autotransporter adhesin
4.81775	8.04988	5.35014	1.18023e-06	1.66135e-05	4.81703	ko:K01318	K01318	Up in NP	Yes	sspA; glutamyl endopeptidase [EC:3.4.21.19]	map02024	Quorum sensing
4.81775	8.04988	5.35014	1.18023e-06	1.66135e-05	4.81703	ko:K01318	K01318	Up in NP	Yes	sspA; glutamyl endopeptidase [EC:3.4.21.19]	ko02024
14.354	-6.3164	5.34949	1.18322e-06	1.66135e-05	4.81456	ko:K20903	K20903	Up in NP	Yes	hgdA; (R)-2-hydroxyglutaryl-CoA dehydratase subunit alpha [EC:4.2.1.167]
14.354	-6.3164	5.34949	1.18322e-06	1.66135e-05	4.81456	ko:K20904	K20904	Up in NP	Yes	hgdB; (R)-2-hydroxyglutaryl-CoA dehydratase subunit beta [EC:4.2.1.167]
1.8998	12.183	5.33414	1.25524e-06	1.75888e-05	4.75693	ko:K08162	K08162	Up in NP	Yes	mdtH; MFS transporter, DHA1 family, multidrug resistance protein
-13.6666	-1.54407	-5.33082	1.27141e-06	1.7779e-05	4.74445	ko:K18814	K18814	Up in Control	Yes	ictB; putative inorganic carbon (hco3(-)) transporter
1.07298	14.7784	5.32491	1.30064e-06	1.81302e-05	4.72228	ko:K02056	K02056	Up in NP	Yes	ABC.SS.A; simple sugar transport system ATP-binding protein [EC:7.5.2.-]
-1.70808	13.0525	-5.32468	1.30181e-06	1.81302e-05	4.7214	ko:K01729	K01729	Up in Control	Yes	algL; poly(beta-D-mannuronate) lyase [EC:4.2.2.3]	map00051	Fructose and mannose metabolism
-1.70808	13.0525	-5.32468	1.30181e-06	1.81302e-05	4.7214	ko:K01729	K01729	Up in Control	Yes	algL; poly(beta-D-mannuronate) lyase [EC:4.2.2.3]	ko00051
-1.70808	13.0525	-5.32468	1.30181e-06	1.81302e-05	4.7214	ko:K01729	K01729	Up in Control	Yes	algL; poly(beta-D-mannuronate) lyase [EC:4.2.2.3]	map01100	Metabolic pathways
-1.70808	13.0525	-5.32468	1.30181e-06	1.81302e-05	4.7214	ko:K01729	K01729	Up in Control	Yes	algL; poly(beta-D-mannuronate) lyase [EC:4.2.2.3]	ko01100
1.19321	14.248	5.31266	1.36337e-06	1.89492e-05	4.67634	ko:K05794	K05794	Up in NP	Yes	terC; tellurite resistance protein TerC
1.48313	11.1881	5.31089	1.37269e-06	1.90165e-05	4.6697	ko:K15975	K15975	Up in NP	Yes	K15975; glyoxalase family protein
1.52088	10.0356	5.31069	1.37375e-06	1.90165e-05	4.66895	ko:K13892	K13892	Up in NP	Yes	gsiA; glutathione transport system ATP-binding protein	map02010	ABC transporters
1.52088	10.0356	5.31069	1.37375e-06	1.90165e-05	4.66895	ko:K13892	K13892	Up in NP	Yes	gsiA; glutathione transport system ATP-binding protein	ko02010
1.88502	11.5773	5.29863	1.43891e-06	1.98784e-05	4.62376	ko:K13815	K13815	Up in NP	Yes	rpfG; two-component system, response regulator RpfG	map02020	Two-component system
1.88502	11.5773	5.29863	1.43891e-06	1.98784e-05	4.62376	ko:K13815	K13815	Up in NP	Yes	rpfG; two-component system, response regulator RpfG	ko02020
1.88502	11.5773	5.29863	1.43891e-06	1.98784e-05	4.62376	ko:K13815	K13815	Up in NP	Yes	rpfG; two-component system, response regulator RpfG	map02024	Quorum sensing
1.88502	11.5773	5.29863	1.43891e-06	1.98784e-05	4.62376	ko:K13815	K13815	Up in NP	Yes	rpfG; two-component system, response regulator RpfG	ko02024
1.50631	9.91929	5.29321	1.46913e-06	2.02551e-05	4.6035	ko:K00035	K00035	Up in NP	Yes	gal; D-galactose 1-dehydrogenase [EC:1.1.1.48]	map00052	Galactose metabolism
1.50631	9.91929	5.29321	1.46913e-06	2.02551e-05	4.6035	ko:K00035	K00035	Up in NP	Yes	gal; D-galactose 1-dehydrogenase [EC:1.1.1.48]	ko00052
1.50631	9.91929	5.29321	1.46913e-06	2.02551e-05	4.6035	ko:K00035	K00035	Up in NP	Yes	gal; D-galactose 1-dehydrogenase [EC:1.1.1.48]	map01100	Metabolic pathways
1.50631	9.91929	5.29321	1.46913e-06	2.02551e-05	4.6035	ko:K00035	K00035	Up in NP	Yes	gal; D-galactose 1-dehydrogenase [EC:1.1.1.48]	ko01100
-15.1291	-3.80376	-5.28967	1.48924e-06	2.04912e-05	4.59025	ko:K07131	K07131	Up in Control	Yes	K07131; uncharacterized protein
-2.19496	12.3639	-5.28568	1.51224e-06	2.0738e-05	4.5753	ko:K05375	K05375	Up in Control	Yes	mbtH, nocI; MbtH protein	map00261	Monobactam biosynthesis
-2.19496	12.3639	-5.28568	1.51224e-06	2.0738e-05	4.5753	ko:K05375	K05375	Up in Control	Yes	mbtH, nocI; MbtH protein	ko00261
-2.19496	12.3639	-5.28568	1.51224e-06	2.0738e-05	4.5753	ko:K05375	K05375	Up in Control	Yes	mbtH, nocI; MbtH protein	map01100	Metabolic pathways
-2.19496	12.3639	-5.28568	1.51224e-06	2.0738e-05	4.5753	ko:K05375	K05375	Up in Control	Yes	mbtH, nocI; MbtH protein	ko01100
-2.19496	12.3639	-5.28568	1.51224e-06	2.0738e-05	4.5753	ko:K05375	K05375	Up in Control	Yes	mbtH, nocI; MbtH protein	map01110	Biosynthesis of secondary metabolites
-2.19496	12.3639	-5.28568	1.51224e-06	2.0738e-05	4.5753	ko:K05375	K05375	Up in Control	Yes	mbtH, nocI; MbtH protein	ko01110
14.4625	-4.39484	5.28551	1.51321e-06	2.0738e-05	4.57468	ko:K09139	K09139	Up in NP	Yes	K09139; uncharacterized protein
-1.75666	12.5842	-5.27963	1.54775e-06	2.11691e-05	4.55267	ko:K01461	K01461	Up in Control	Yes	E3.5.1.82; N-acyl-D-glutamate deacylase [EC:3.5.1.82]
-14.9462	-3.84078	-5.27249	1.59072e-06	2.17135e-05	4.52598	ko:K04338	K04338	Up in Control	Yes	csgF; curli production assembly/transport component CsgF
-2.00835	12.7326	-5.27195	1.59399e-06	2.1715e-05	4.52398	ko:K21021	K21021	Up in Control	Yes	tpbB; diguanylate cyclase [EC:2.7.7.65]	map02025	Biofilm formation - Pseudomonas aeruginosa
-2.00835	12.7326	-5.27195	1.59399e-06	2.1715e-05	4.52398	ko:K21021	K21021	Up in Control	Yes	tpbB; diguanylate cyclase [EC:2.7.7.65]	ko02025
1.57536	13.0663	5.2687	1.61396e-06	2.19435e-05	4.51184	ko:K19163	K19163	Up in NP	Yes	ccdB; toxin CcdB
7.32573	7.06957	5.26179	1.65731e-06	2.24883e-05	4.48601	ko:K01155	K01155	Up in NP	Yes	E3.1.21.4; type II restriction enzyme [EC:3.1.21.4]
-1.96726	13.4777	-5.25782	1.68265e-06	2.27872e-05	4.47122	ko:K10017	K10017	Up in Control	Yes	hisP; histidine transport system ATP-binding protein [EC:7.4.2.1]	map02010	ABC transporters
-1.96726	13.4777	-5.25782	1.68265e-06	2.27872e-05	4.47122	ko:K10017	K10017	Up in Control	Yes	hisP; histidine transport system ATP-binding protein [EC:7.4.2.1]	ko02010
-1.86598	12.5033	-5.2558	1.69573e-06	2.29191e-05	4.46368	ko:K07156	K07156	Up in Control	Yes	copC, pcoC; copper resistance protein C
-2.1155	13.4036	-5.24209	1.7871e-06	2.41066e-05	4.41253	ko:K15852	K15852	Up in Control	Yes	luxR, vanR; LuxR family transcriptional regulator, transcriptional activator of the bioluminescence operon	map02024	Quorum sensing
-2.1155	13.4036	-5.24209	1.7871e-06	2.41066e-05	4.41253	ko:K15852	K15852	Up in Control	Yes	luxR, vanR; LuxR family transcriptional regulator, transcriptional activator of the bioluminescence operon	ko02024
8.16344	3.47624	5.23917	1.80716e-06	2.43293e-05	4.40166	ko:K03164	K03164	Up in NP	Yes	TOP2; DNA topoisomerase II [EC:5.6.2.2]	map01524	Platinum drug resistance
8.16344	3.47624	5.23917	1.80716e-06	2.43293e-05	4.40166	ko:K03164	K03164	Up in NP	Yes	TOP2; DNA topoisomerase II [EC:5.6.2.2]	ko01524
-15.5116	-2.58181	-5.23807	1.81481e-06	2.43845e-05	4.39754	ko:K00316	K00316	Up in Control	Yes	spdH; spermidine dehydrogenase [EC:1.5.99.6]	map00330	Arginine and proline metabolism
-15.5116	-2.58181	-5.23807	1.81481e-06	2.43845e-05	4.39754	ko:K00316	K00316	Up in Control	Yes	spdH; spermidine dehydrogenase [EC:1.5.99.6]	ko00330
-15.5116	-2.58181	-5.23807	1.81481e-06	2.43845e-05	4.39754	ko:K00316	K00316	Up in Control	Yes	spdH; spermidine dehydrogenase [EC:1.5.99.6]	map00410	beta-Alanine metabolism
-15.5116	-2.58181	-5.23807	1.81481e-06	2.43845e-05	4.39754	ko:K00316	K00316	Up in Control	Yes	spdH; spermidine dehydrogenase [EC:1.5.99.6]	ko00410
-15.5116	-2.58181	-5.23807	1.81481e-06	2.43845e-05	4.39754	ko:K00316	K00316	Up in Control	Yes	spdH; spermidine dehydrogenase [EC:1.5.99.6]	map01100	Metabolic pathways
-15.5116	-2.58181	-5.23807	1.81481e-06	2.43845e-05	4.39754	ko:K00316	K00316	Up in Control	Yes	spdH; spermidine dehydrogenase [EC:1.5.99.6]	ko01100
13.5869	-4.69623	5.23633	1.8269e-06	2.4499e-05	4.39107	ko:K00484	K00484	Up in NP	Yes	hpaC; flavin reductase (NADH) [EC:1.5.1.36]	map00350	Tyrosine metabolism
13.5869	-4.69623	5.23633	1.8269e-06	2.4499e-05	4.39107	ko:K00484	K00484	Up in NP	Yes	hpaC; flavin reductase (NADH) [EC:1.5.1.36]	ko00350
13.5869	-4.69623	5.23633	1.8269e-06	2.4499e-05	4.39107	ko:K00484	K00484	Up in NP	Yes	hpaC; flavin reductase (NADH) [EC:1.5.1.36]	map00740	Riboflavin metabolism
13.5869	-4.69623	5.23633	1.8269e-06	2.4499e-05	4.39107	ko:K00484	K00484	Up in NP	Yes	hpaC; flavin reductase (NADH) [EC:1.5.1.36]	ko00740
13.5869	-4.69623	5.23633	1.8269e-06	2.4499e-05	4.39107	ko:K00484	K00484	Up in NP	Yes	hpaC; flavin reductase (NADH) [EC:1.5.1.36]	map01100	Metabolic pathways
13.5869	-4.69623	5.23633	1.8269e-06	2.4499e-05	4.39107	ko:K00484	K00484	Up in NP	Yes	hpaC; flavin reductase (NADH) [EC:1.5.1.36]	ko01100
13.5869	-4.69623	5.23633	1.8269e-06	2.4499e-05	4.39107	ko:K00484	K00484	Up in NP	Yes	hpaC; flavin reductase (NADH) [EC:1.5.1.36]	map01120	Microbial metabolism in diverse environments
13.5869	-4.69623	5.23633	1.8269e-06	2.4499e-05	4.39107	ko:K00484	K00484	Up in NP	Yes	hpaC; flavin reductase (NADH) [EC:1.5.1.36]	ko01120
13.5869	-4.69623	5.23633	1.8269e-06	2.4499e-05	4.39107	ko:K00484	K00484	Up in NP	Yes	hpaC; flavin reductase (NADH) [EC:1.5.1.36]	map01220	Degradation of aromatic compounds
13.5869	-4.69623	5.23633	1.8269e-06	2.4499e-05	4.39107	ko:K00484	K00484	Up in NP	Yes	hpaC; flavin reductase (NADH) [EC:1.5.1.36]	ko01220
-1.45495	12.9851	-5.23435	1.84082e-06	2.46376e-05	4.38368	ko:K17325	K17325	Up in Control	Yes	glpT; glycerol transport system ATP-binding protein	map02010	ABC transporters
-1.45495	12.9851	-5.23435	1.84082e-06	2.46376e-05	4.38368	ko:K17325	K17325	Up in Control	Yes	glpT; glycerol transport system ATP-binding protein	ko02010
-1.45391	12.9858	-5.23319	1.84897e-06	2.46985e-05	4.37937	ko:K17322	K17322	Up in Control	Yes	glpP; glycerol transport system permease protein	map02010	ABC transporters
-1.45391	12.9858	-5.23319	1.84897e-06	2.46985e-05	4.37937	ko:K17322	K17322	Up in Control	Yes	glpP; glycerol transport system permease protein	ko02010
11.5055	1.64364	5.22787	1.88701e-06	2.51577e-05	4.35953	ko:K11743	K11743	Up in NP	Yes	mdtJ; spermidine export protein MdtJ
-1.66931	13.6412	-5.22717	1.89205e-06	2.51759e-05	4.35694	ko:K09932	K09932	Up in Control	Yes	K09932; uncharacterized protein
-1.76461	14.1813	-5.22321	1.92089e-06	2.55103e-05	4.34219	ko:K03762	K03762	Up in Control	Yes	proP; MFS transporter, MHS family, proline/betaine transporter
1.6073	12.6738	5.22217	1.92853e-06	2.55623e-05	4.33833	ko:K07050	K07050	Up in NP	Yes	AARSD1, ALAX; misacylated tRNA(Ala) deacylase [EC:3.1.1.-]
-2.22781	12.3181	-5.21779	1.96104e-06	2.59431e-05	4.32204	ko:K21061	K21061	Up in Control	Yes	lhpB; D-hydroxyproline dehydrogenase subunit beta [EC:1.5.99.-]	map00470	D-Amino acid metabolism
-2.22781	12.3181	-5.21779	1.96104e-06	2.59431e-05	4.32204	ko:K21061	K21061	Up in Control	Yes	lhpB; D-hydroxyproline dehydrogenase subunit beta [EC:1.5.99.-]	ko00470
-2.22781	12.3181	-5.21779	1.96104e-06	2.59431e-05	4.32204	ko:K21061	K21061	Up in Control	Yes	lhpB; D-hydroxyproline dehydrogenase subunit beta [EC:1.5.99.-]	map01100	Metabolic pathways
-2.22781	12.3181	-5.21779	1.96104e-06	2.59431e-05	4.32204	ko:K21061	K21061	Up in Control	Yes	lhpB; D-hydroxyproline dehydrogenase subunit beta [EC:1.5.99.-]	ko01100
-1.68503	13.6916	-5.21133	2.01004e-06	2.65402e-05	4.298	ko:K02298	K02298	Up in Control	Yes	cyoB; cytochrome o ubiquinol oxidase subunit I [EC:7.1.1.3]	map00190	Oxidative phosphorylation
-1.68503	13.6916	-5.21133	2.01004e-06	2.65402e-05	4.298	ko:K02298	K02298	Up in Control	Yes	cyoB; cytochrome o ubiquinol oxidase subunit I [EC:7.1.1.3]	ko00190
-1.68503	13.6916	-5.21133	2.01004e-06	2.65402e-05	4.298	ko:K02298	K02298	Up in Control	Yes	cyoB; cytochrome o ubiquinol oxidase subunit I [EC:7.1.1.3]	map01100	Metabolic pathways
-1.68503	13.6916	-5.21133	2.01004e-06	2.65402e-05	4.298	ko:K02298	K02298	Up in Control	Yes	cyoB; cytochrome o ubiquinol oxidase subunit I [EC:7.1.1.3]	ko01100
-2.08819	12.3943	-5.21073	2.01467e-06	2.65504e-05	4.29576	ko:K02769	K02769	Up in Control	Yes	fruAb; fructose PTS system EIIB component [EC:2.7.1.202]	map00051	Fructose and mannose metabolism
-2.08819	12.3943	-5.21073	2.01467e-06	2.65504e-05	4.29576	ko:K02769	K02769	Up in Control	Yes	fruAb; fructose PTS system EIIB component [EC:2.7.1.202]	ko00051
-2.08819	12.3943	-5.21073	2.01467e-06	2.65504e-05	4.29576	ko:K02769	K02769	Up in Control	Yes	fruAb; fructose PTS system EIIB component [EC:2.7.1.202]	map01100	Metabolic pathways
-2.08819	12.3943	-5.21073	2.01467e-06	2.65504e-05	4.29576	ko:K02769	K02769	Up in Control	Yes	fruAb; fructose PTS system EIIB component [EC:2.7.1.202]	ko01100
-2.08819	12.3943	-5.21073	2.01467e-06	2.65504e-05	4.29576	ko:K02769	K02769	Up in Control	Yes	fruAb; fructose PTS system EIIB component [EC:2.7.1.202]	map01120	Microbial metabolism in diverse environments
-2.08819	12.3943	-5.21073	2.01467e-06	2.65504e-05	4.29576	ko:K02769	K02769	Up in Control	Yes	fruAb; fructose PTS system EIIB component [EC:2.7.1.202]	ko01120
-2.08819	12.3943	-5.21073	2.01467e-06	2.65504e-05	4.29576	ko:K02769	K02769	Up in Control	Yes	fruAb; fructose PTS system EIIB component [EC:2.7.1.202]	map02060	Phosphotransferase system (PTS)
-2.08819	12.3943	-5.21073	2.01467e-06	2.65504e-05	4.29576	ko:K02769	K02769	Up in Control	Yes	fruAb; fructose PTS system EIIB component [EC:2.7.1.202]	ko02060
1.53824	9.9445	5.20882	2.02938e-06	2.66929e-05	4.28868	ko:K21495	K21495	Up in NP	Yes	fitA; antitoxin FitA
-1.8198	13.5163	-5.20411	2.06623e-06	2.71257e-05	4.27115	ko:K07267	K07267	Up in Control	Yes	oprB; porin
13.5466	-4.63113	5.20227	2.08076e-06	2.72643e-05	4.26432	ko:K14348	K14348	Up in NP	Yes	lldR; GntR family transcriptional regulator, L-lactate dehydrogenase operon regulator
-1.54234	13.784	-5.19634	2.12836e-06	2.7835e-05	4.24229	ko:K22044	K22044	Up in Control	Yes	ybiO; moderate conductance mechanosensitive channel
-1.93503	13.4579	-5.19367	2.15016e-06	2.80233e-05	4.23237	ko:K10014	K10014	Up in Control	Yes	hisJ; histidine transport system substrate-binding protein	map02010	ABC transporters
-1.93503	13.4579	-5.19367	2.15016e-06	2.80233e-05	4.23237	ko:K10014	K10014	Up in Control	Yes	hisJ; histidine transport system substrate-binding protein	ko02010
-2.04597	14.956	-5.19358	2.15093e-06	2.80233e-05	4.23202	ko:K03457	K03457	Up in Control	Yes	TC.NCS1; nucleobase:cation symporter-1, NCS1 family
-2.0654	12.4693	-5.19201	2.1638e-06	2.81376e-05	4.22621	ko:K02106	K02106	Up in Control	Yes	atoE; short-chain fatty acids transporter	map02020	Two-component system
-2.0654	12.4693	-5.19201	2.1638e-06	2.81376e-05	4.22621	ko:K02106	K02106	Up in Control	Yes	atoE; short-chain fatty acids transporter	ko02020
8.39321	3.90779	5.18972	2.18283e-06	2.83314e-05	4.21768	ko:K02315	K02315	Up in NP	Yes	dnaC; DNA replication protein DnaC
2.12532	11.3002	5.18669	2.20814e-06	2.86059e-05	4.20645	ko:K07642	K07642	Up in NP	Yes	baeS, smeS; two-component system, OmpR family, sensor histidine kinase BaeS [EC:2.7.13.3]	map02020	Two-component system
2.12532	11.3002	5.18669	2.20814e-06	2.86059e-05	4.20645	ko:K07642	K07642	Up in NP	Yes	baeS, smeS; two-component system, OmpR family, sensor histidine kinase BaeS [EC:2.7.13.3]	ko02020
-1.63958	12.8198	-5.18272	2.24184e-06	2.89877e-05	4.1917	ko:K09688	K09688	Up in Control	Yes	kpsM; capsular polysaccharide transport system permease protein	map02010	ABC transporters
-1.63958	12.8198	-5.18272	2.24184e-06	2.89877e-05	4.1917	ko:K09688	K09688	Up in Control	Yes	kpsM; capsular polysaccharide transport system permease protein	ko02010
-1.5283	12.8585	-5.17477	2.31075e-06	2.98225e-05	4.16223	ko:K01182	K01182	Up in Control	Yes	IMA, malL; oligo-1,6-glucosidase [EC:3.2.1.10]	map00052	Galactose metabolism
-1.5283	12.8585	-5.17477	2.31075e-06	2.98225e-05	4.16223	ko:K01182	K01182	Up in Control	Yes	IMA, malL; oligo-1,6-glucosidase [EC:3.2.1.10]	ko00052
-1.5283	12.8585	-5.17477	2.31075e-06	2.98225e-05	4.16223	ko:K01182	K01182	Up in Control	Yes	IMA, malL; oligo-1,6-glucosidase [EC:3.2.1.10]	map00500	Starch and sucrose metabolism
-1.5283	12.8585	-5.17477	2.31075e-06	2.98225e-05	4.16223	ko:K01182	K01182	Up in Control	Yes	IMA, malL; oligo-1,6-glucosidase [EC:3.2.1.10]	ko00500
-1.5283	12.8585	-5.17477	2.31075e-06	2.98225e-05	4.16223	ko:K01182	K01182	Up in Control	Yes	IMA, malL; oligo-1,6-glucosidase [EC:3.2.1.10]	map01100	Metabolic pathways
-1.5283	12.8585	-5.17477	2.31075e-06	2.98225e-05	4.16223	ko:K01182	K01182	Up in Control	Yes	IMA, malL; oligo-1,6-glucosidase [EC:3.2.1.10]	ko01100
0.988308	14.7951	5.17139	2.34069e-06	3.01523e-05	4.14969	ko:K07814	K07814	Up in NP	Yes	K07814; cyclic di-GMP phosphodiesterase [EC:3.1.4.-]
1.41346	13.0198	5.16864	2.36532e-06	3.02421e-05	4.1395	ko:K03753	K03753	Up in NP	Yes	mobB; molybdopterin-guanine dinucleotide biosynthesis adapter protein
14.2609	-6.48058	5.1681	2.37021e-06	3.02421e-05	4.13749	ko:K08193	K08193	Up in NP	Yes	SLC17A; MFS transporter, ACS family, solute carrier family 17 (sodium-dependent inorganic phosphate cotransporter), other
14.2609	-6.48058	5.1681	2.37021e-06	3.02421e-05	4.13749	ko:K12301	K12301	Up in NP	Yes	SLC17A5; MFS transporter, ACS family, solute carrier family 17 (sodium-dependent inorganic phosphate cotransporter), member 5	map04142	Lysosome
14.2609	-6.48058	5.1681	2.37021e-06	3.02421e-05	4.13749	ko:K12301	K12301	Up in NP	Yes	SLC17A5; MFS transporter, ACS family, solute carrier family 17 (sodium-dependent inorganic phosphate cotransporter), member 5	ko04142
14.2609	-6.48058	5.1681	2.37021e-06	3.02421e-05	4.13749	ko:K12303	K12303	Up in NP	Yes	SLC17A9; MFS transporter, ACS family, solute carrier family 17 (sodium-dependent inorganic phosphate cotransporter), member 9	map04082	Neuroactive ligand signaling
14.2609	-6.48058	5.1681	2.37021e-06	3.02421e-05	4.13749	ko:K12303	K12303	Up in NP	Yes	SLC17A9; MFS transporter, ACS family, solute carrier family 17 (sodium-dependent inorganic phosphate cotransporter), member 9	ko04082
-1.60263	12.7254	-5.16791	2.37187e-06	3.02421e-05	4.1368	ko:K00366	K00366	Up in Control	Yes	nirA; ferredoxin-nitrite reductase [EC:1.7.7.1]	map00910	Nitrogen metabolism
-1.60263	12.7254	-5.16791	2.37187e-06	3.02421e-05	4.1368	ko:K00366	K00366	Up in Control	Yes	nirA; ferredoxin-nitrite reductase [EC:1.7.7.1]	ko00910
-1.60263	12.7254	-5.16791	2.37187e-06	3.02421e-05	4.1368	ko:K00366	K00366	Up in Control	Yes	nirA; ferredoxin-nitrite reductase [EC:1.7.7.1]	map01100	Metabolic pathways
-1.60263	12.7254	-5.16791	2.37187e-06	3.02421e-05	4.1368	ko:K00366	K00366	Up in Control	Yes	nirA; ferredoxin-nitrite reductase [EC:1.7.7.1]	ko01100
-1.60263	12.7254	-5.16791	2.37187e-06	3.02421e-05	4.1368	ko:K00366	K00366	Up in Control	Yes	nirA; ferredoxin-nitrite reductase [EC:1.7.7.1]	map01120	Microbial metabolism in diverse environments
-1.60263	12.7254	-5.16791	2.37187e-06	3.02421e-05	4.1368	ko:K00366	K00366	Up in Control	Yes	nirA; ferredoxin-nitrite reductase [EC:1.7.7.1]	ko01120
-1.60263	12.7254	-5.16791	2.37187e-06	3.02421e-05	4.1368	ko:K00366	K00366	Up in Control	Yes	nirA; ferredoxin-nitrite reductase [EC:1.7.7.1]	map01310	Nitrogen cycle
-1.60263	12.7254	-5.16791	2.37187e-06	3.02421e-05	4.1368	ko:K00366	K00366	Up in Control	Yes	nirA; ferredoxin-nitrite reductase [EC:1.7.7.1]	ko01310
-1.98849	13.4075	-5.16767	2.37409e-06	3.02421e-05	4.13589	ko:K10013	K10013	Up in Control	Yes	argT; lysine/arginine/ornithine transport system substrate-binding protein	map02010	ABC transporters
-1.98849	13.4075	-5.16767	2.37409e-06	3.02421e-05	4.13589	ko:K10013	K10013	Up in Control	Yes	argT; lysine/arginine/ornithine transport system substrate-binding protein	ko02010
-1.87599	12.491	-5.16423	2.4054e-06	3.05586e-05	4.12314	ko:K10538	K10538	Up in Control	Yes	araH; L-arabinose transport system permease protein	map02010	ABC transporters
-1.87599	12.491	-5.16423	2.4054e-06	3.05586e-05	4.12314	ko:K10538	K10538	Up in Control	Yes	araH; L-arabinose transport system permease protein	ko02010
-14.5936	-2.91529	-5.16355	2.41161e-06	3.05586e-05	4.12063	ko:K14057	K14057	Up in Control	Yes	abgR; LysR family transcriptional regulator, regulator of abg operon
-1.56014	13.7403	-5.16347	2.41229e-06	3.05586e-05	4.12036	ko:K00137	K00137	Up in Control	Yes	prr; aminobutyraldehyde dehydrogenase [EC:1.2.1.19]	map00310	Lysine degradation
-1.56014	13.7403	-5.16347	2.41229e-06	3.05586e-05	4.12036	ko:K00137	K00137	Up in Control	Yes	prr; aminobutyraldehyde dehydrogenase [EC:1.2.1.19]	ko00310
-1.56014	13.7403	-5.16347	2.41229e-06	3.05586e-05	4.12036	ko:K00137	K00137	Up in Control	Yes	prr; aminobutyraldehyde dehydrogenase [EC:1.2.1.19]	map00330	Arginine and proline metabolism
-1.56014	13.7403	-5.16347	2.41229e-06	3.05586e-05	4.12036	ko:K00137	K00137	Up in Control	Yes	prr; aminobutyraldehyde dehydrogenase [EC:1.2.1.19]	ko00330
-1.56014	13.7403	-5.16347	2.41229e-06	3.05586e-05	4.12036	ko:K00137	K00137	Up in Control	Yes	prr; aminobutyraldehyde dehydrogenase [EC:1.2.1.19]	map00410	beta-Alanine metabolism
-1.56014	13.7403	-5.16347	2.41229e-06	3.05586e-05	4.12036	ko:K00137	K00137	Up in Control	Yes	prr; aminobutyraldehyde dehydrogenase [EC:1.2.1.19]	ko00410
-1.56014	13.7403	-5.16347	2.41229e-06	3.05586e-05	4.12036	ko:K00137	K00137	Up in Control	Yes	prr; aminobutyraldehyde dehydrogenase [EC:1.2.1.19]	map01100	Metabolic pathways
-1.56014	13.7403	-5.16347	2.41229e-06	3.05586e-05	4.12036	ko:K00137	K00137	Up in Control	Yes	prr; aminobutyraldehyde dehydrogenase [EC:1.2.1.19]	ko01100
-1.56014	13.7403	-5.16347	2.41229e-06	3.05586e-05	4.12036	ko:K00137	K00137	Up in Control	Yes	prr; aminobutyraldehyde dehydrogenase [EC:1.2.1.19]	map01120	Microbial metabolism in diverse environments
-1.56014	13.7403	-5.16347	2.41229e-06	3.05586e-05	4.12036	ko:K00137	K00137	Up in Control	Yes	prr; aminobutyraldehyde dehydrogenase [EC:1.2.1.19]	ko01120
-1.87368	12.4927	-5.16257	2.42057e-06	3.06071e-05	4.11702	ko:K10539	K10539	Up in Control	Yes	araG; L-arabinose transport system ATP-binding protein [EC:7.5.2.12]	map02010	ABC transporters
-1.87368	12.4927	-5.16257	2.42057e-06	3.06071e-05	4.11702	ko:K10539	K10539	Up in Control	Yes	araG; L-arabinose transport system ATP-binding protein [EC:7.5.2.12]	ko02010
1.5182	10.0503	5.15976	2.44663e-06	3.08641e-05	4.10659	ko:K06601	K06601	Up in NP	Yes	flbT; flagellar biosynthesis repressor protein FlbT
1.5174	10.0497	5.15941	2.44989e-06	3.08641e-05	4.1053	ko:K06602	K06602	Up in NP	Yes	flaF; flagellar biosynthesis activator protein FlaF
-1.97461	12.3889	-5.15755	2.46723e-06	3.10071e-05	4.09843	ko:K00839	K00839	Up in Control	Yes	pucG; (S)-ureidoglycine---glyoxylate transaminase [EC:2.6.1.112]	map00230	Purine metabolism
-1.97461	12.3889	-5.15755	2.46723e-06	3.10071e-05	4.09843	ko:K00839	K00839	Up in Control	Yes	pucG; (S)-ureidoglycine---glyoxylate transaminase [EC:2.6.1.112]	ko00230
-1.97461	12.3889	-5.15755	2.46723e-06	3.10071e-05	4.09843	ko:K00839	K00839	Up in Control	Yes	pucG; (S)-ureidoglycine---glyoxylate transaminase [EC:2.6.1.112]	map01100	Metabolic pathways
-1.97461	12.3889	-5.15755	2.46723e-06	3.10071e-05	4.09843	ko:K00839	K00839	Up in Control	Yes	pucG; (S)-ureidoglycine---glyoxylate transaminase [EC:2.6.1.112]	ko01100
1.44874	11.9019	5.15723	2.47027e-06	3.10071e-05	4.09723	ko:K00260	K00260	Up in NP	Yes	gudB, rocG; glutamate dehydrogenase [EC:1.4.1.2]	map00220	Arginine biosynthesis
1.44874	11.9019	5.15723	2.47027e-06	3.10071e-05	4.09723	ko:K00260	K00260	Up in NP	Yes	gudB, rocG; glutamate dehydrogenase [EC:1.4.1.2]	ko00220
1.44874	11.9019	5.15723	2.47027e-06	3.10071e-05	4.09723	ko:K00260	K00260	Up in NP	Yes	gudB, rocG; glutamate dehydrogenase [EC:1.4.1.2]	map00250	Alanine, aspartate and glutamate metabolism
1.44874	11.9019	5.15723	2.47027e-06	3.10071e-05	4.09723	ko:K00260	K00260	Up in NP	Yes	gudB, rocG; glutamate dehydrogenase [EC:1.4.1.2]	ko00250
1.44874	11.9019	5.15723	2.47027e-06	3.10071e-05	4.09723	ko:K00260	K00260	Up in NP	Yes	gudB, rocG; glutamate dehydrogenase [EC:1.4.1.2]	map00430	Taurine and hypotaurine metabolism
1.44874	11.9019	5.15723	2.47027e-06	3.10071e-05	4.09723	ko:K00260	K00260	Up in NP	Yes	gudB, rocG; glutamate dehydrogenase [EC:1.4.1.2]	ko00430
1.44874	11.9019	5.15723	2.47027e-06	3.10071e-05	4.09723	ko:K00260	K00260	Up in NP	Yes	gudB, rocG; glutamate dehydrogenase [EC:1.4.1.2]	map00910	Nitrogen metabolism
1.44874	11.9019	5.15723	2.47027e-06	3.10071e-05	4.09723	ko:K00260	K00260	Up in NP	Yes	gudB, rocG; glutamate dehydrogenase [EC:1.4.1.2]	ko00910
1.44874	11.9019	5.15723	2.47027e-06	3.10071e-05	4.09723	ko:K00260	K00260	Up in NP	Yes	gudB, rocG; glutamate dehydrogenase [EC:1.4.1.2]	map01100	Metabolic pathways
1.44874	11.9019	5.15723	2.47027e-06	3.10071e-05	4.09723	ko:K00260	K00260	Up in NP	Yes	gudB, rocG; glutamate dehydrogenase [EC:1.4.1.2]	ko01100
1.44874	11.9019	5.15723	2.47027e-06	3.10071e-05	4.09723	ko:K00260	K00260	Up in NP	Yes	gudB, rocG; glutamate dehydrogenase [EC:1.4.1.2]	map01120	Microbial metabolism in diverse environments
1.44874	11.9019	5.15723	2.47027e-06	3.10071e-05	4.09723	ko:K00260	K00260	Up in NP	Yes	gudB, rocG; glutamate dehydrogenase [EC:1.4.1.2]	ko01120
-1.60357	13.7878	-5.14432	2.59459e-06	3.2496e-05	4.04943	ko:K12979	K12979	Up in Control	Yes	lpxO; beta-hydroxylase [EC:1.14.11.-]	map00540	Lipopolysaccharide biosynthesis
-1.60357	13.7878	-5.14432	2.59459e-06	3.2496e-05	4.04943	ko:K12979	K12979	Up in Control	Yes	lpxO; beta-hydroxylase [EC:1.14.11.-]	ko00540
-1.86397	12.4931	-5.14393	2.59836e-06	3.2496e-05	4.04802	ko:K03445	K03445	Up in Control	Yes	nepI; MFS transporter, DHA1 family, purine ribonucleoside efflux pump
14.4259	-6.28444	5.14302	2.60741e-06	3.255e-05	4.04464	ko:K14520	K14520	Up in NP	Yes	hapE; 4-hydroxyacetophenone monooxygenase [EC:1.14.13.84]	map00363	Bisphenol degradation
14.4259	-6.28444	5.14302	2.60741e-06	3.255e-05	4.04464	ko:K14520	K14520	Up in NP	Yes	hapE; 4-hydroxyacetophenone monooxygenase [EC:1.14.13.84]	ko00363
14.4259	-6.28444	5.14302	2.60741e-06	3.255e-05	4.04464	ko:K14520	K14520	Up in NP	Yes	hapE; 4-hydroxyacetophenone monooxygenase [EC:1.14.13.84]	map01100	Metabolic pathways
14.4259	-6.28444	5.14302	2.60741e-06	3.255e-05	4.04464	ko:K14520	K14520	Up in NP	Yes	hapE; 4-hydroxyacetophenone monooxygenase [EC:1.14.13.84]	ko01100
14.4259	-6.28444	5.14302	2.60741e-06	3.255e-05	4.04464	ko:K14520	K14520	Up in NP	Yes	hapE; 4-hydroxyacetophenone monooxygenase [EC:1.14.13.84]	map01120	Microbial metabolism in diverse environments
14.4259	-6.28444	5.14302	2.60741e-06	3.255e-05	4.04464	ko:K14520	K14520	Up in NP	Yes	hapE; 4-hydroxyacetophenone monooxygenase [EC:1.14.13.84]	ko01120
-1.86038	12.5191	-5.14054	2.63204e-06	3.27804e-05	4.03549	ko:K07346	K07346	Up in Control	Yes	fimC; fimbrial chaperone protein	map02020	Two-component system
-1.86038	12.5191	-5.14054	2.63204e-06	3.27804e-05	4.03549	ko:K07346	K07346	Up in Control	Yes	fimC; fimbrial chaperone protein	ko02020
-2.00686	14.7276	-5.14006	2.63693e-06	3.27804e-05	4.03368	ko:K16088	K16088	Up in Control	Yes	TC.FEV.OM1, fhuE, fpvA, fptA; outer-membrane receptor for ferric coprogen and ferric-rhodotorulic acid
-1.87935	13.4735	-5.13973	2.64019e-06	3.27804e-05	4.03248	ko:K06044	K06044	Up in Control	Yes	treY, glgY; (1->4)-alpha-D-glucan 1-alpha-D-glucosylmutase [EC:5.4.99.15]	map00500	Starch and sucrose metabolism
-1.87935	13.4735	-5.13973	2.64019e-06	3.27804e-05	4.03248	ko:K06044	K06044	Up in Control	Yes	treY, glgY; (1->4)-alpha-D-glucan 1-alpha-D-glucosylmutase [EC:5.4.99.15]	ko00500
-1.87935	13.4735	-5.13973	2.64019e-06	3.27804e-05	4.03248	ko:K06044	K06044	Up in Control	Yes	treY, glgY; (1->4)-alpha-D-glucan 1-alpha-D-glucosylmutase [EC:5.4.99.15]	map01100	Metabolic pathways
-1.87935	13.4735	-5.13973	2.64019e-06	3.27804e-05	4.03248	ko:K06044	K06044	Up in Control	Yes	treY, glgY; (1->4)-alpha-D-glucan 1-alpha-D-glucosylmutase [EC:5.4.99.15]	ko01100
-1.87935	13.4735	-5.13973	2.64019e-06	3.27804e-05	4.03248	ko:K06044	K06044	Up in Control	Yes	treY, glgY; (1->4)-alpha-D-glucan 1-alpha-D-glucosylmutase [EC:5.4.99.15]	map01110	Biosynthesis of secondary metabolites
-1.87935	13.4735	-5.13973	2.64019e-06	3.27804e-05	4.03248	ko:K06044	K06044	Up in Control	Yes	treY, glgY; (1->4)-alpha-D-glucan 1-alpha-D-glucosylmutase [EC:5.4.99.15]	ko01110
1.56832	12.6154	5.13897	2.64782e-06	3.28158e-05	4.02967	ko:K17050	K17050	Up in NP	Yes	serA, clrA; selenate/chlorate reductase subunit alpha [EC:1.97.1.9 1.97.1.1]	map00450	Selenocompound metabolism
1.56832	12.6154	5.13897	2.64782e-06	3.28158e-05	4.02967	ko:K17050	K17050	Up in NP	Yes	serA, clrA; selenate/chlorate reductase subunit alpha [EC:1.97.1.9 1.97.1.1]	ko00450
-1.96933	12.3941	-5.13829	2.65468e-06	3.28179e-05	4.02715	ko:K16301	K16301	Up in Control	Yes	efeB; deferrochelatase/peroxidase EfeB [EC:1.11.1.-]
2.10351	8.46357	5.13801	2.65756e-06	3.28179e-05	4.0261	ko:K01014	K01014	Up in NP	Yes	SULT1A; aryl sulfotransferase [EC:2.8.2.1]	map05204	Chemical carcinogenesis - DNA adducts
2.10351	8.46357	5.13801	2.65756e-06	3.28179e-05	4.0261	ko:K01014	K01014	Up in NP	Yes	SULT1A; aryl sulfotransferase [EC:2.8.2.1]	ko05204
-1.97501	12.3961	-5.13732	2.66444e-06	3.28439e-05	4.02358	ko:K01720	K01720	Up in Control	Yes	prpD; 2-methylcitrate dehydratase [EC:4.2.1.79]	map00640	Propanoate metabolism
-1.97501	12.3961	-5.13732	2.66444e-06	3.28439e-05	4.02358	ko:K01720	K01720	Up in Control	Yes	prpD; 2-methylcitrate dehydratase [EC:4.2.1.79]	ko00640
-1.97501	12.3961	-5.13732	2.66444e-06	3.28439e-05	4.02358	ko:K01720	K01720	Up in Control	Yes	prpD; 2-methylcitrate dehydratase [EC:4.2.1.79]	map01100	Metabolic pathways
-1.97501	12.3961	-5.13732	2.66444e-06	3.28439e-05	4.02358	ko:K01720	K01720	Up in Control	Yes	prpD; 2-methylcitrate dehydratase [EC:4.2.1.79]	ko01100
-1.97501	12.3961	-5.13732	2.66444e-06	3.28439e-05	4.02358	ko:K01720	K01720	Up in Control	Yes	prpD; 2-methylcitrate dehydratase [EC:4.2.1.79]	map01120	Microbial metabolism in diverse environments
-1.97501	12.3961	-5.13732	2.66444e-06	3.28439e-05	4.02358	ko:K01720	K01720	Up in Control	Yes	prpD; 2-methylcitrate dehydratase [EC:4.2.1.79]	ko01120
-1.97501	12.3961	-5.13732	2.66444e-06	3.28439e-05	4.02358	ko:K01720	K01720	Up in Control	Yes	prpD; 2-methylcitrate dehydratase [EC:4.2.1.79]	map01200	Carbon metabolism
-1.97501	12.3961	-5.13732	2.66444e-06	3.28439e-05	4.02358	ko:K01720	K01720	Up in Control	Yes	prpD; 2-methylcitrate dehydratase [EC:4.2.1.79]	ko01200
-1.96883	12.3939	-5.13636	2.67424e-06	3.29056e-05	4.02001	ko:K07224	K07224	Up in Control	Yes	efeO; iron uptake system component EfeO
-2.1238	12.3078	-5.13532	2.68476e-06	3.29759e-05	4.01618	ko:K00156	K00156	Up in Control	Yes	poxB; pyruvate dehydrogenase (quinone) [EC:1.2.5.1]	map00620	Pyruvate metabolism
-2.1238	12.3078	-5.13532	2.68476e-06	3.29759e-05	4.01618	ko:K00156	K00156	Up in Control	Yes	poxB; pyruvate dehydrogenase (quinone) [EC:1.2.5.1]	ko00620
-2.1238	12.3078	-5.13532	2.68476e-06	3.29759e-05	4.01618	ko:K00156	K00156	Up in Control	Yes	poxB; pyruvate dehydrogenase (quinone) [EC:1.2.5.1]	map01100	Metabolic pathways
-2.1238	12.3078	-5.13532	2.68476e-06	3.29759e-05	4.01618	ko:K00156	K00156	Up in Control	Yes	poxB; pyruvate dehydrogenase (quinone) [EC:1.2.5.1]	ko01100
-1.77815	12.5457	-5.13459	2.6923e-06	3.30095e-05	4.01345	ko:K18199	K18199	Up in Control	Yes	inhA; cyclohexyl-isocyanide hydratase [EC:4.2.1.103]	map00930	Caprolactam degradation
-1.77815	12.5457	-5.13459	2.6923e-06	3.30095e-05	4.01345	ko:K18199	K18199	Up in Control	Yes	inhA; cyclohexyl-isocyanide hydratase [EC:4.2.1.103]	ko00930
-1.77815	12.5457	-5.13459	2.6923e-06	3.30095e-05	4.01345	ko:K18199	K18199	Up in Control	Yes	inhA; cyclohexyl-isocyanide hydratase [EC:4.2.1.103]	map01120	Microbial metabolism in diverse environments
-1.77815	12.5457	-5.13459	2.6923e-06	3.30095e-05	4.01345	ko:K18199	K18199	Up in Control	Yes	inhA; cyclohexyl-isocyanide hydratase [EC:4.2.1.103]	ko01120
-2.05059	12.3435	-5.13137	2.72534e-06	3.33487e-05	4.00158	ko:K06152	K06152	Up in Control	Yes	E1.1.99.3G; gluconate 2-dehydrogenase gamma chain [EC:1.1.99.3]	map00030	Pentose phosphate pathway
-2.05059	12.3435	-5.13137	2.72534e-06	3.33487e-05	4.00158	ko:K06152	K06152	Up in Control	Yes	E1.1.99.3G; gluconate 2-dehydrogenase gamma chain [EC:1.1.99.3]	ko00030
-2.05059	12.3435	-5.13137	2.72534e-06	3.33487e-05	4.00158	ko:K06152	K06152	Up in Control	Yes	E1.1.99.3G; gluconate 2-dehydrogenase gamma chain [EC:1.1.99.3]	map01100	Metabolic pathways
-2.05059	12.3435	-5.13137	2.72534e-06	3.33487e-05	4.00158	ko:K06152	K06152	Up in Control	Yes	E1.1.99.3G; gluconate 2-dehydrogenase gamma chain [EC:1.1.99.3]	ko01100
-2.05059	12.3435	-5.13137	2.72534e-06	3.33487e-05	4.00158	ko:K06152	K06152	Up in Control	Yes	E1.1.99.3G; gluconate 2-dehydrogenase gamma chain [EC:1.1.99.3]	map01120	Microbial metabolism in diverse environments
-2.05059	12.3435	-5.13137	2.72534e-06	3.33487e-05	4.00158	ko:K06152	K06152	Up in Control	Yes	E1.1.99.3G; gluconate 2-dehydrogenase gamma chain [EC:1.1.99.3]	ko01120
-2.10629	12.3233	-5.13095	2.72968e-06	3.33487e-05	4.00004	ko:K11735	K11735	Up in Control	Yes	gabP; GABA permease
-1.92699	13.4404	-5.12583	2.78331e-06	3.39435e-05	3.9811	ko:K21134	K21134	Up in Control	Yes	triC; multidrug efflux pump
-1.42489	13.1058	-5.11806	2.86654e-06	3.48394e-05	3.95243	ko:K06200	K06200	Up in Control	Yes	cstA; carbon starvation protein
-2.06534	12.3265	-5.11803	2.86692e-06	3.48394e-05	3.9523	ko:K03893	K03893	Up in Control	Yes	arsB; arsenical pump membrane protein
-1.82681	12.5227	-5.11651	2.8835e-06	3.49789e-05	3.94669	ko:K00466	K00466	Up in Control	Yes	iaaM; tryptophan 2-monooxygenase [EC:1.13.12.3]	map00380	Tryptophan metabolism
-1.82681	12.5227	-5.11651	2.8835e-06	3.49789e-05	3.94669	ko:K00466	K00466	Up in Control	Yes	iaaM; tryptophan 2-monooxygenase [EC:1.13.12.3]	ko00380
-1.82681	12.5227	-5.11651	2.8835e-06	3.49789e-05	3.94669	ko:K00466	K00466	Up in Control	Yes	iaaM; tryptophan 2-monooxygenase [EC:1.13.12.3]	map01100	Metabolic pathways
-1.82681	12.5227	-5.11651	2.8835e-06	3.49789e-05	3.94669	ko:K00466	K00466	Up in Control	Yes	iaaM; tryptophan 2-monooxygenase [EC:1.13.12.3]	ko01100
1.14309	14.1907	5.11408	2.9102e-06	3.52407e-05	3.93772	ko:K02674	K02674	Up in NP	Yes	pilY1; type IV pilus assembly protein PilY1
1.48105	12.7667	5.11328	2.91904e-06	3.52855e-05	3.93477	ko:K18306	K18306	Up in NP	Yes	mexH; membrane fusion protein, multidrug efflux system	map02024	Quorum sensing
1.48105	12.7667	5.11328	2.91904e-06	3.52855e-05	3.93477	ko:K18306	K18306	Up in NP	Yes	mexH; membrane fusion protein, multidrug efflux system	ko02024
-2.00445	13.9941	-5.11122	2.94187e-06	3.54989e-05	3.92719	ko:K02768	K02768	Up in Control	Yes	fruB; fructose PTS system EIIA component [EC:2.7.1.202]	map00051	Fructose and mannose metabolism
-2.00445	13.9941	-5.11122	2.94187e-06	3.54989e-05	3.92719	ko:K02768	K02768	Up in Control	Yes	fruB; fructose PTS system EIIA component [EC:2.7.1.202]	ko00051
-2.00445	13.9941	-5.11122	2.94187e-06	3.54989e-05	3.92719	ko:K02768	K02768	Up in Control	Yes	fruB; fructose PTS system EIIA component [EC:2.7.1.202]	map01100	Metabolic pathways
-2.00445	13.9941	-5.11122	2.94187e-06	3.54989e-05	3.92719	ko:K02768	K02768	Up in Control	Yes	fruB; fructose PTS system EIIA component [EC:2.7.1.202]	ko01100
-2.00445	13.9941	-5.11122	2.94187e-06	3.54989e-05	3.92719	ko:K02768	K02768	Up in Control	Yes	fruB; fructose PTS system EIIA component [EC:2.7.1.202]	map01120	Microbial metabolism in diverse environments
-2.00445	13.9941	-5.11122	2.94187e-06	3.54989e-05	3.92719	ko:K02768	K02768	Up in Control	Yes	fruB; fructose PTS system EIIA component [EC:2.7.1.202]	ko01120
-2.00445	13.9941	-5.11122	2.94187e-06	3.54989e-05	3.92719	ko:K02768	K02768	Up in Control	Yes	fruB; fructose PTS system EIIA component [EC:2.7.1.202]	map02060	Phosphotransferase system (PTS)
-2.00445	13.9941	-5.11122	2.94187e-06	3.54989e-05	3.92719	ko:K02768	K02768	Up in Control	Yes	fruB; fructose PTS system EIIA component [EC:2.7.1.202]	ko02060
1.43459	12.0406	5.11011	2.95435e-06	3.5587e-05	3.92307	ko:K01299	K01299	Up in NP	Yes	E3.4.17.19; carboxypeptidase Taq [EC:3.4.17.19]
1.83926	12.6061	5.10807	2.97723e-06	3.57997e-05	3.91556	ko:K11912	K11912	Up in NP	Yes	ppkA; serine/threonine-protein kinase PpkA [EC:2.7.11.1]	map02025	Biofilm formation - Pseudomonas aeruginosa
1.83926	12.6061	5.10807	2.97723e-06	3.57997e-05	3.91556	ko:K11912	K11912	Up in NP	Yes	ppkA; serine/threonine-protein kinase PpkA [EC:2.7.11.1]	ko02025
1.83926	12.6061	5.10807	2.97723e-06	3.57997e-05	3.91556	ko:K11912	K11912	Up in NP	Yes	ppkA; serine/threonine-protein kinase PpkA [EC:2.7.11.1]	map03070	Bacterial secretion system
1.83926	12.6061	5.10807	2.97723e-06	3.57997e-05	3.91556	ko:K11912	K11912	Up in NP	Yes	ppkA; serine/threonine-protein kinase PpkA [EC:2.7.11.1]	ko03070
-2.07267	12.376	-5.10662	2.99366e-06	3.59344e-05	3.91021	ko:K02770	K02770	Up in Control	Yes	fruA; fructose PTS system EIIBC or EIIC component [EC:2.7.1.202]	map00051	Fructose and mannose metabolism
-2.07267	12.376	-5.10662	2.99366e-06	3.59344e-05	3.91021	ko:K02770	K02770	Up in Control	Yes	fruA; fructose PTS system EIIBC or EIIC component [EC:2.7.1.202]	ko00051
-2.07267	12.376	-5.10662	2.99366e-06	3.59344e-05	3.91021	ko:K02770	K02770	Up in Control	Yes	fruA; fructose PTS system EIIBC or EIIC component [EC:2.7.1.202]	map01100	Metabolic pathways
-2.07267	12.376	-5.10662	2.99366e-06	3.59344e-05	3.91021	ko:K02770	K02770	Up in Control	Yes	fruA; fructose PTS system EIIBC or EIIC component [EC:2.7.1.202]	ko01100
-2.07267	12.376	-5.10662	2.99366e-06	3.59344e-05	3.91021	ko:K02770	K02770	Up in Control	Yes	fruA; fructose PTS system EIIBC or EIIC component [EC:2.7.1.202]	map01120	Microbial metabolism in diverse environments
-2.07267	12.376	-5.10662	2.99366e-06	3.59344e-05	3.91021	ko:K02770	K02770	Up in Control	Yes	fruA; fructose PTS system EIIBC or EIIC component [EC:2.7.1.202]	ko01120
-2.07267	12.376	-5.10662	2.99366e-06	3.59344e-05	3.91021	ko:K02770	K02770	Up in Control	Yes	fruA; fructose PTS system EIIBC or EIIC component [EC:2.7.1.202]	map02060	Phosphotransferase system (PTS)
-2.07267	12.376	-5.10662	2.99366e-06	3.59344e-05	3.91021	ko:K02770	K02770	Up in Control	Yes	fruA; fructose PTS system EIIBC or EIIC component [EC:2.7.1.202]	ko02060
0.808945	15.0589	5.10256	3.04009e-06	3.64197e-05	3.89523	ko:K07576	K07576	Up in NP	Yes	K07576; metallo-beta-lactamase family protein
-2.04225	12.3402	-5.10216	3.0447e-06	3.64197e-05	3.89376	ko:K06151	K06151	Up in Control	Yes	E1.1.99.3A; gluconate 2-dehydrogenase alpha chain [EC:1.1.99.3]	map00030	Pentose phosphate pathway
-2.04225	12.3402	-5.10216	3.0447e-06	3.64197e-05	3.89376	ko:K06151	K06151	Up in Control	Yes	E1.1.99.3A; gluconate 2-dehydrogenase alpha chain [EC:1.1.99.3]	ko00030
-2.04225	12.3402	-5.10216	3.0447e-06	3.64197e-05	3.89376	ko:K06151	K06151	Up in Control	Yes	E1.1.99.3A; gluconate 2-dehydrogenase alpha chain [EC:1.1.99.3]	map01100	Metabolic pathways
-2.04225	12.3402	-5.10216	3.0447e-06	3.64197e-05	3.89376	ko:K06151	K06151	Up in Control	Yes	E1.1.99.3A; gluconate 2-dehydrogenase alpha chain [EC:1.1.99.3]	ko01100
-2.04225	12.3402	-5.10216	3.0447e-06	3.64197e-05	3.89376	ko:K06151	K06151	Up in Control	Yes	E1.1.99.3A; gluconate 2-dehydrogenase alpha chain [EC:1.1.99.3]	map01120	Microbial metabolism in diverse environments
-2.04225	12.3402	-5.10216	3.0447e-06	3.64197e-05	3.89376	ko:K06151	K06151	Up in Control	Yes	E1.1.99.3A; gluconate 2-dehydrogenase alpha chain [EC:1.1.99.3]	ko01120
-1.96853	12.3955	-5.10164	3.0507e-06	3.64281e-05	3.89184	ko:K03486	K03486	Up in Control	Yes	treR2, treR; GntR family transcriptional regulator, trehalose operon transcriptional repressor
-2.08748	12.3899	-5.09753	3.09859e-06	3.69356e-05	3.87669	ko:K06906	K06906	Up in Control	Yes	gpU; phage tail protein
-1.84907	14.5604	-5.09453	3.13396e-06	3.72925e-05	3.86565	ko:K07679	K07679	Up in Control	Yes	evgS, bvgS; two-component system, NarL family, sensor histidine kinase EvgS [EC:2.7.13.3]	map02020	Two-component system
-1.84907	14.5604	-5.09453	3.13396e-06	3.72925e-05	3.86565	ko:K07679	K07679	Up in Control	Yes	evgS, bvgS; two-component system, NarL family, sensor histidine kinase EvgS [EC:2.7.13.3]	ko02020
-1.84907	14.5604	-5.09453	3.13396e-06	3.72925e-05	3.86565	ko:K07679	K07679	Up in Control	Yes	evgS, bvgS; two-component system, NarL family, sensor histidine kinase EvgS [EC:2.7.13.3]	map05133	Pertussis
-1.84907	14.5604	-5.09453	3.13396e-06	3.72925e-05	3.86565	ko:K07679	K07679	Up in Control	Yes	evgS, bvgS; two-component system, NarL family, sensor histidine kinase EvgS [EC:2.7.13.3]	ko05133
-1.48254	12.8895	-5.09271	3.15559e-06	3.74849e-05	3.85896	ko:K01713	K01713	Up in Control	Yes	pheC; cyclohexadienyl dehydratase [EC:4.2.1.51 4.2.1.91]	map00400	Phenylalanine, tyrosine and tryptophan biosynthesis
-1.48254	12.8895	-5.09271	3.15559e-06	3.74849e-05	3.85896	ko:K01713	K01713	Up in Control	Yes	pheC; cyclohexadienyl dehydratase [EC:4.2.1.51 4.2.1.91]	ko00400
-1.48254	12.8895	-5.09271	3.15559e-06	3.74849e-05	3.85896	ko:K01713	K01713	Up in Control	Yes	pheC; cyclohexadienyl dehydratase [EC:4.2.1.51 4.2.1.91]	map01100	Metabolic pathways
-1.48254	12.8895	-5.09271	3.15559e-06	3.74849e-05	3.85896	ko:K01713	K01713	Up in Control	Yes	pheC; cyclohexadienyl dehydratase [EC:4.2.1.51 4.2.1.91]	ko01100
-1.48254	12.8895	-5.09271	3.15559e-06	3.74849e-05	3.85896	ko:K01713	K01713	Up in Control	Yes	pheC; cyclohexadienyl dehydratase [EC:4.2.1.51 4.2.1.91]	map01110	Biosynthesis of secondary metabolites
-1.48254	12.8895	-5.09271	3.15559e-06	3.74849e-05	3.85896	ko:K01713	K01713	Up in Control	Yes	pheC; cyclohexadienyl dehydratase [EC:4.2.1.51 4.2.1.91]	ko01110
-1.48254	12.8895	-5.09271	3.15559e-06	3.74849e-05	3.85896	ko:K01713	K01713	Up in Control	Yes	pheC; cyclohexadienyl dehydratase [EC:4.2.1.51 4.2.1.91]	map01230	Biosynthesis of amino acids
-1.48254	12.8895	-5.09271	3.15559e-06	3.74849e-05	3.85896	ko:K01713	K01713	Up in Control	Yes	pheC; cyclohexadienyl dehydratase [EC:4.2.1.51 4.2.1.91]	ko01230
-2.01081	13.3811	-5.09136	3.17178e-06	3.76121e-05	3.85398	ko:K11183	K11183	Up in Control	Yes	fruB, fpr; multiphosphoryl transfer protein [EC:2.7.1.202]	map02060	Phosphotransferase system (PTS)
-2.01081	13.3811	-5.09136	3.17178e-06	3.76121e-05	3.85398	ko:K11183	K11183	Up in Control	Yes	fruB, fpr; multiphosphoryl transfer protein [EC:2.7.1.202]	ko02060
-2.04517	12.3761	-5.09077	3.17892e-06	3.76319e-05	3.85179	ko:K01856	K01856	Up in Control	Yes	catB; muconate cycloisomerase [EC:5.5.1.1]	map00361	Chlorocyclohexane and chlorobenzene degradation
[truncated: 7,559 more rows]

## Sheet: Significant_Ecs_KEGG_annotated
EC	Pathway	direction	log2FoldChange	padj	Pathway_name
1.1.1.100	map00061	Up in Control	-0.160279	0.026024	Fatty acid biosynthesis
1.1.1.100	ec00061	Up in Control	-0.160279	0.026024	Fatty acid biosynthesis
1.1.1.100	map00780	Up in Control	-0.160279	0.026024	Biotin metabolism
1.1.1.100	ec00780	Up in Control	-0.160279	0.026024	Biotin metabolism
1.1.1.100	map01100	Up in Control	-0.160279	0.026024	Metabolic pathways
1.1.1.100	ec01100	Up in Control	-0.160279	0.026024	Metabolic pathways
1.1.1.103	map00260	Up in NP	1.21962	0.00376331	Glycine, serine and threonine metabolism
1.1.1.103	ec00260	Up in NP	1.21962	0.00376331	Glycine, serine and threonine metabolism
1.1.1.103	map01100	Up in NP	1.21962	0.00376331	Metabolic pathways
1.1.1.103	ec01100	Up in NP	1.21962	0.00376331	Metabolic pathways
1.1.1.11	map00040	Up in NP	1.01974	0.00537519	Pentose and glucuronate interconversions
1.1.1.11	ec00040	Up in NP	1.01974	0.00537519	Pentose and glucuronate interconversions
1.1.1.11	map00051	Up in NP	1.01974	0.00537519	Fructose and mannose metabolism
1.1.1.11	ec00051	Up in NP	1.01974	0.00537519	Fructose and mannose metabolism
1.1.1.11	map01100	Up in NP	1.01974	0.00537519	Metabolic pathways
1.1.1.11	ec01100	Up in NP	1.01974	0.00537519	Metabolic pathways
1.1.1.120	map00052	Up in NP	1.7887	2.77024e-05	Galactose metabolism
1.1.1.120	ec00052	Up in NP	1.7887	2.77024e-05	Galactose metabolism
1.1.1.120	map01100	Up in NP	1.7887	2.77024e-05	Metabolic pathways
1.1.1.120	ec01100	Up in NP	1.7887	2.77024e-05	Metabolic pathways
1.1.1.127	map00040	Up in NP	0.826917	0.00017406	Pentose and glucuronate interconversions
1.1.1.127	ec00040	Up in NP	0.826917	0.00017406	Pentose and glucuronate interconversions
1.1.1.127	map01100	Up in NP	0.826917	0.00017406	Metabolic pathways
1.1.1.127	ec01100	Up in NP	0.826917	0.00017406	Metabolic pathways
1.1.1.127	map01120	Up in NP	0.826917	0.00017406	Microbial metabolism in diverse environments
1.1.1.127	ec01120	Up in NP	0.826917	0.00017406	Microbial metabolism in diverse environments
1.1.1.132	map00051	Up in Control	-1.15877	1.80456e-06	Fructose and mannose metabolism
1.1.1.132	ec00051	Up in Control	-1.15877	1.80456e-06	Fructose and mannose metabolism
1.1.1.132	map00520	Up in Control	-1.15877	1.80456e-06	Amino sugar and nucleotide sugar metabolism
1.1.1.132	ec00520	Up in Control	-1.15877	1.80456e-06	Amino sugar and nucleotide sugar metabolism
1.1.1.132	map01100	Up in Control	-1.15877	1.80456e-06	Metabolic pathways
1.1.1.132	ec01100	Up in Control	-1.15877	1.80456e-06	Metabolic pathways
1.1.1.14	map00040	Up in Control	-0.701673	2.03475e-05	Pentose and glucuronate interconversions
1.1.1.14	ec00040	Up in Control	-0.701673	2.03475e-05	Pentose and glucuronate interconversions
1.1.1.14	map00051	Up in Control	-0.701673	2.03475e-05	Fructose and mannose metabolism
1.1.1.14	ec00051	Up in Control	-0.701673	2.03475e-05	Fructose and mannose metabolism
1.1.1.14	map01100	Up in Control	-0.701673	2.03475e-05	Metabolic pathways
1.1.1.14	ec01100	Up in Control	-0.701673	2.03475e-05	Metabolic pathways
1.1.1.140	map00051	Up in Control	-1.46578	0.00128481	Fructose and mannose metabolism
1.1.1.140	ec00051	Up in Control	-1.46578	0.00128481	Fructose and mannose metabolism
1.1.1.140	map01100	Up in Control	-1.46578	0.00128481	Metabolic pathways
1.1.1.140	ec01100	Up in Control	-1.46578	0.00128481	Metabolic pathways
1.1.1.145	map00140	Up in NP	2.18411	6.60721e-06	Steroid hormone biosynthesis
1.1.1.145	ec00140	Up in NP	2.18411	6.60721e-06	Steroid hormone biosynthesis
1.1.1.145	map00984	Up in NP	2.18411	6.60721e-06	Steroid degradation
1.1.1.145	ec00984	Up in NP	2.18411	6.60721e-06	Steroid degradation
1.1.1.145	map01100	Up in NP	2.18411	6.60721e-06	Metabolic pathways
1.1.1.145	ec01100	Up in NP	2.18411	6.60721e-06	Metabolic pathways
1.1.1.145	map01120	Up in NP	2.18411	6.60721e-06	Microbial metabolism in diverse environments
1.1.1.145	ec01120	Up in NP	2.18411	6.60721e-06	Microbial metabolism in diverse environments
1.1.1.159	map00121	Up in NP	1.26139	0.000827748	Secondary bile acid biosynthesis
1.1.1.159	ec00121	Up in NP	1.26139	0.000827748	Secondary bile acid biosynthesis
1.1.1.16	map00052	Up in NP	1.11324	0.000362326	Galactose metabolism
1.1.1.16	ec00052	Up in NP	1.11324	0.000362326	Galactose metabolism
1.1.1.16	map01100	Up in NP	1.11324	0.000362326	Metabolic pathways
1.1.1.16	ec01100	Up in NP	1.11324	0.000362326	Metabolic pathways
1.1.1.17	map00051	Up in NP	0.662519	0.0027957	Fructose and mannose metabolism
1.1.1.17	ec00051	Up in NP	0.662519	0.0027957	Fructose and mannose metabolism
1.1.1.17	map01100	Up in NP	0.662519	0.0027957	Metabolic pathways
1.1.1.17	ec01100	Up in NP	0.662519	0.0027957	Metabolic pathways
1.1.1.173	map00051	Up in NP	2.22626	7.7401e-13	Fructose and mannose metabolism
1.1.1.173	ec00051	Up in NP	2.22626	7.7401e-13	Fructose and mannose metabolism
1.1.1.173	map01100	Up in NP	2.22626	7.7401e-13	Metabolic pathways
1.1.1.173	ec01100	Up in NP	2.22626	7.7401e-13	Metabolic pathways
1.1.1.173	map01120	Up in NP	2.22626	7.7401e-13	Microbial metabolism in diverse environments
1.1.1.173	ec01120	Up in NP	2.22626	7.7401e-13	Microbial metabolism in diverse environments
1.1.1.18	map00521	Up in Control	-0.938277	2.35859e-05	Streptomycin biosynthesis
1.1.1.18	ec00521	Up in Control	-0.938277	2.35859e-05	Streptomycin biosynthesis
1.1.1.18	map00562	Up in Control	-0.938277	2.35859e-05	Inositol phosphate metabolism
1.1.1.18	ec00562	Up in Control	-0.938277	2.35859e-05	Inositol phosphate metabolism
1.1.1.18	map01100	Up in Control	-0.938277	2.35859e-05	Metabolic pathways
1.1.1.18	ec01100	Up in Control	-0.938277	2.35859e-05	Metabolic pathways
1.1.1.18	map01110	Up in Control	-0.938277	2.35859e-05	Biosynthesis of secondary metabolites
1.1.1.18	ec01110	Up in Control	-0.938277	2.35859e-05	Biosynthesis of secondary metabolites
1.1.1.18	map01120	Up in Control	-0.938277	2.35859e-05	Microbial metabolism in diverse environments
1.1.1.18	ec01120	Up in Control	-0.938277	2.35859e-05	Microbial metabolism in diverse environments
1.1.1.2	map00010	Up in NP	0.585145	0.0322996	Glycolysis / Gluconeogenesis
1.1.1.2	ec00010	Up in NP	0.585145	0.0322996	Glycolysis / Gluconeogenesis
1.1.1.2	map00040	Up in NP	0.585145	0.0322996	Pentose and glucuronate interconversions
1.1.1.2	ec00040	Up in NP	0.585145	0.0322996	Pentose and glucuronate interconversions
1.1.1.2	map00053	Up in NP	0.585145	0.0322996	Ascorbate and aldarate metabolism
1.1.1.2	ec00053	Up in NP	0.585145	0.0322996	Ascorbate and aldarate metabolism
1.1.1.2	map00561	Up in NP	0.585145	0.0322996	Glycerolipid metabolism
1.1.1.2	ec00561	Up in NP	0.585145	0.0322996	Glycerolipid metabolism
1.1.1.2	map00620	Up in NP	0.585145	0.0322996	Pyruvate metabolism
1.1.1.2	ec00620	Up in NP	0.585145	0.0322996	Pyruvate metabolism
1.1.1.2	map00930	Up in NP	0.585145	0.0322996	Caprolactam degradation
1.1.1.2	ec00930	Up in NP	0.585145	0.0322996	Caprolactam degradation
1.1.1.2	map01100	Up in NP	0.585145	0.0322996	Metabolic pathways
1.1.1.2	ec01100	Up in NP	0.585145	0.0322996	Metabolic pathways
1.1.1.2	map01110	Up in NP	0.585145	0.0322996	Biosynthesis of secondary metabolites
1.1.1.2	ec01110	Up in NP	0.585145	0.0322996	Biosynthesis of secondary metabolites
1.1.1.2	map01120	Up in NP	0.585145	0.0322996	Microbial metabolism in diverse environments
1.1.1.2	ec01120	Up in NP	0.585145	0.0322996	Microbial metabolism in diverse environments
1.1.1.202	map00561	Up in Control	-8.60409	1.75016e-46	Glycerolipid metabolism
1.1.1.202	ec00561	Up in Control	-8.60409	1.75016e-46	Glycerolipid metabolism
1.1.1.202	map00640	Up in Control	-8.60409	1.75016e-46	Propanoate metabolism
1.1.1.202	ec00640	Up in Control	-8.60409	1.75016e-46	Propanoate metabolism
1.1.1.202	map01100	Up in Control	-8.60409	1.75016e-46	Metabolic pathways
1.1.1.202	ec01100	Up in Control	-8.60409	1.75016e-46	Metabolic pathways
1.1.1.203	map00053	Up in Control	-0.569545	0.00170606	Ascorbate and aldarate metabolism
1.1.1.203	ec00053	Up in Control	-0.569545	0.00170606	Ascorbate and aldarate metabolism
1.1.1.203	map01100	Up in Control	-0.569545	0.00170606	Metabolic pathways
1.1.1.203	ec01100	Up in Control	-0.569545	0.00170606	Metabolic pathways
1.1.1.206	map00960	Up in NP	0.884234	0.00639391	Tropane, piperidine and pyridine alkaloid biosynthesis
1.1.1.206	ec00960	Up in NP	0.884234	0.00639391	Tropane, piperidine and pyridine alkaloid biosynthesis
1.1.1.206	map01100	Up in NP	0.884234	0.00639391	Metabolic pathways
1.1.1.206	ec01100	Up in NP	0.884234	0.00639391	Metabolic pathways
1.1.1.206	map01110	Up in NP	0.884234	0.00639391	Biosynthesis of secondary metabolites
1.1.1.206	ec01110	Up in NP	0.884234	0.00639391	Biosynthesis of secondary metabolites
1.1.1.215	map00030	Up in Control	-0.734653	0.000119089	Pentose phosphate pathway
1.1.1.215	ec00030	Up in Control	-0.734653	0.000119089	Pentose phosphate pathway
1.1.1.215	map01100	Up in Control	-0.734653	0.000119089	Metabolic pathways
1.1.1.215	ec01100	Up in Control	-0.734653	0.000119089	Metabolic pathways
1.1.1.215	map01120	Up in Control	-0.734653	0.000119089	Microbial metabolism in diverse environments
1.1.1.215	ec01120	Up in Control	-0.734653	0.000119089	Microbial metabolism in diverse environments
1.1.1.22	map00040	Up in Control	-0.353633	1.21834e-09	Pentose and glucuronate interconversions
1.1.1.22	ec00040	Up in Control	-0.353633	1.21834e-09	Pentose and glucuronate interconversions
1.1.1.22	map00053	Up in Control	-0.353633	1.21834e-09	Ascorbate and aldarate metabolism
1.1.1.22	ec00053	Up in Control	-0.353633	1.21834e-09	Ascorbate and aldarate metabolism
1.1.1.22	map00520	Up in Control	-0.353633	1.21834e-09	Amino sugar and nucleotide sugar metabolism
1.1.1.22	ec00520	Up in Control	-0.353633	1.21834e-09	Amino sugar and nucleotide sugar metabolism
1.1.1.22	map00541	Up in Control	-0.353633	1.21834e-09	Biosynthesis of various nucleotide sugars
1.1.1.22	ec00541	Up in Control	-0.353633	1.21834e-09	Biosynthesis of various nucleotide sugars
1.1.1.22	map01100	Up in Control	-0.353633	1.21834e-09	Metabolic pathways
1.1.1.22	ec01100	Up in Control	-0.353633	1.21834e-09	Metabolic pathways
1.1.1.22	map01120	Up in Control	-0.353633	1.21834e-09	Microbial metabolism in diverse environments
1.1.1.22	ec01120	Up in Control	-0.353633	1.21834e-09	Microbial metabolism in diverse environments
1.1.1.25	map00400	Up in Control	-0.34826	1.2852e-07	Phenylalanine, tyrosine and tryptophan biosynthesis
1.1.1.25	ec00400	Up in Control	-0.34826	1.2852e-07	Phenylalanine, tyrosine and tryptophan biosynthesis
1.1.1.25	map00999	Up in Control	-0.34826	1.2852e-07	Biosynthesis of various plant secondary metabolites; Crocin biosynthesis, Ginsenoside biosynthesis, Saponin adjuvant biosynthesis, Cannabidiol biosynthesis, Mugineic acid biosynthesis, Pentagalloylglucose biosynthesis, Benzoxazinoid biosynthesis, Gramine biosynthesis, Coumarin biosynthesis, Furanocoumarin biosynthesis, Hordatine biosynthesis, Podophyllotoxin biosynthesis
1.1.1.25	ec00999	Up in Control	-0.34826	1.2852e-07	Biosynthesis of various plant secondary metabolites; Crocin biosynthesis, Ginsenoside biosynthesis, Saponin adjuvant biosynthesis, Cannabidiol biosynthesis, Mugineic acid biosynthesis, Pentagalloylglucose biosynthesis, Benzoxazinoid biosynthesis, Gramine biosynthesis, Coumarin biosynthesis, Furanocoumarin biosynthesis, Hordatine biosynthesis, Podophyllotoxin biosynthesis
1.1.1.25	map01100	Up in Control	-0.34826	1.2852e-07	Metabolic pathways
1.1.1.25	ec01100	Up in Control	-0.34826	1.2852e-07	Metabolic pathways
1.1.1.25	map01110	Up in Control	-0.34826	1.2852e-07	Biosynthesis of secondary metabolites
1.1.1.25	ec01110	Up in Control	-0.34826	1.2852e-07	Biosynthesis of secondary metabolites
1.1.1.26	map00630	Up in NP	1.13003	7.27714e-06	Glyoxylate and dicarboxylate metabolism
1.1.1.26	ec00630	Up in NP	1.13003	7.27714e-06	Glyoxylate and dicarboxylate metabolism
1.1.1.26	map01100	Up in NP	1.13003	7.27714e-06	Metabolic pathways
1.1.1.26	ec01100	Up in NP	1.13003	7.27714e-06	Metabolic pathways
1.1.1.26	map01110	Up in NP	1.13003	7.27714e-06	Biosynthesis of secondary metabolites
1.1.1.26	ec01110	Up in NP	1.13003	7.27714e-06	Biosynthesis of secondary metabolites
1.1.1.26	map01120	Up in NP	1.13003	7.27714e-06	Microbial metabolism in diverse environments
1.1.1.26	ec01120	Up in NP	1.13003	7.27714e-06	Microbial metabolism in diverse environments
1.1.1.261	map00564	Up in Control	-1.83808	9.51882e-07	Glycerophospholipid metabolism
1.1.1.261	ec00564	Up in Control	-1.83808	9.51882e-07	Glycerophospholipid metabolism
1.1.1.261	map01110	Up in Control	-1.83808	9.51882e-07	Biosynthesis of secondary metabolites
1.1.1.261	ec01110	Up in Control	-1.83808	9.51882e-07	Biosynthesis of secondary metabolites
1.1.1.262	map00750	Up in NP	0.0860091	0.0226073	Vitamin B6 metabolism
1.1.1.262	ec00750	Up in NP	0.0860091	0.0226073	Vitamin B6 metabolism
1.1.1.262	map01100	Up in NP	0.0860091	0.0226073	Metabolic pathways
1.1.1.262	ec01100	Up in NP	0.0860091	0.0226073	Metabolic pathways
1.1.1.284	map00680	Up in NP	0.1657	0.00433319	Methane metabolism
1.1.1.284	ec00680	Up in NP	0.1657	0.00433319	Methane metabolism
1.1.1.284	map01100	Up in NP	0.1657	0.00433319	Metabolic pathways
1.1.1.284	ec01100	Up in NP	0.1657	0.00433319	Metabolic pathways
1.1.1.284	map01120	Up in NP	0.1657	0.00433319	Microbial metabolism in diverse environments
1.1.1.284	ec01120	Up in NP	0.1657	0.00433319	Microbial metabolism in diverse environments
1.1.1.303	map00650	Up in NP	1.28324	1.20571e-05	Butanoate metabolism
1.1.1.303	ec00650	Up in NP	1.28324	1.20571e-05	Butanoate metabolism
1.1.1.305	map00541	Up in Control	-1.42884	9.28769e-05	Biosynthesis of various nucleotide sugars
1.1.1.305	ec00541	Up in Control	-1.42884	9.28769e-05	Biosynthesis of various nucleotide sugars
1.1.1.305	map01100	Up in Control	-1.42884	9.28769e-05	Metabolic pathways
1.1.1.305	ec01100	Up in Control	-1.42884	9.28769e-05	Metabolic pathways
1.1.1.308	map00566	Up in NP	0.852016	0.000188248	Sulfoquinovose metabolism
1.1.1.308	ec00566	Up in NP	0.852016	0.000188248	Sulfoquinovose metabolism
1.1.1.308	map01100	Up in NP	0.852016	0.000188248	Metabolic pathways
1.1.1.308	ec01100	Up in NP	0.852016	0.000188248	Metabolic pathways
1.1.1.316	map00053	Up in Control	-7.52443	5.98633e-22	Ascorbate and aldarate metabolism
1.1.1.316	ec00053	Up in Control	-7.52443	5.98633e-22	Ascorbate and aldarate metabolism
1.1.1.316	map01100	Up in Control	-7.52443	5.98633e-22	Metabolic pathways
1.1.1.316	ec01100	Up in Control	-7.52443	5.98633e-22	Metabolic pathways
1.1.1.316	map01110	Up in Control	-7.52443	5.98633e-22	Biosynthesis of secondary metabolites
1.1.1.316	ec01110	Up in Control	-7.52443	5.98633e-22	Biosynthesis of secondary metabolites
1.1.1.325	map00790	Up in NP	6.6877	2.61134e-05	Folate biosynthesis
1.1.1.325	ec00790	Up in NP	6.6877	2.61134e-05	Folate biosynthesis
1.1.1.325	map01100	Up in NP	6.6877	2.61134e-05	Metabolic pathways
1.1.1.325	ec01100	Up in NP	6.6877	2.61134e-05	Metabolic pathways
1.1.1.335	map00541	Up in Control	-0.900611	0.00164487	Biosynthesis of various nucleotide sugars
1.1.1.335	ec00541	Up in Control	-0.900611	0.00164487	Biosynthesis of various nucleotide sugars
1.1.1.335	map01100	Up in Control	-0.900611	0.00164487	Metabolic pathways
1.1.1.335	ec01100	Up in Control	-0.900611	0.00164487	Metabolic pathways
1.1.1.338	map00270	Up in Control	-0.837594	0.00128207	Cysteine and methionine metabolism
1.1.1.338	ec00270	Up in Control	-0.837594	0.00128207	Cysteine and methionine metabolism
1.1.1.338	map00566	Up in Control	-0.837594	0.00128207	Sulfoquinovose metabolism
1.1.1.338	ec00566	Up in Control	-0.837594	0.00128207	Sulfoquinovose metabolism
1.1.1.338	map01100	Up in Control	-0.837594	0.00128207	Metabolic pathways
1.1.1.338	ec01100	Up in Control	-0.837594	0.00128207	Metabolic pathways
1.1.1.34	map00900	Up in NP	1.91327	8.95776e-08	Terpenoid backbone biosynthesis
1.1.1.34	ec00900	Up in NP	1.91327	8.95776e-08	Terpenoid backbone biosynthesis
1.1.1.34	map01100	Up in NP	1.91327	8.95776e-08	Metabolic pathways
1.1.1.34	ec01100	Up in NP	1.91327	8.95776e-08	Metabolic pathways
1.1.1.34	map01110	Up in NP	1.91327	8.95776e-08	Biosynthesis of secondary metabolites
1.1.1.34	ec01110	Up in NP	1.91327	8.95776e-08	Biosynthesis of secondary metabolites
1.1.1.343	map00030	Up in Control	-0.573278	0.000122823	Pentose phosphate pathway
1.1.1.343	ec00030	Up in Control	-0.573278	0.000122823	Pentose phosphate pathway
1.1.1.343	map01100	Up in Control	-0.573278	0.000122823	Metabolic pathways
1.1.1.343	ec01100	Up in Control	-0.573278	0.000122823	Metabolic pathways
1.1.1.343	map01110	Up in Control	-0.573278	0.000122823	Biosynthesis of secondary metabolites
1.1.1.343	ec01110	Up in Control	-0.573278	0.000122823	Biosynthesis of secondary metabolites
1.1.1.343	map01120	Up in Control	-0.573278	0.000122823	Microbial metabolism in diverse environments
1.1.1.343	ec01120	Up in Control	-0.573278	0.000122823	Microbial metabolism in diverse environments
1.1.1.35	map00062	Up in NP	0.172169	0.00643943	Fatty acid elongation
1.1.1.35	ec00062	Up in NP	0.172169	0.00643943	Fatty acid elongation
1.1.1.35	map00071	Up in NP	0.172169	0.00643943	Fatty acid degradation
1.1.1.35	ec00071	Up in NP	0.172169	0.00643943	Fatty acid degradation
1.1.1.35	map00280	Up in NP	0.172169	0.00643943	Valine, leucine and isoleucine degradation
1.1.1.35	ec00280	Up in NP	0.172169	0.00643943	Valine, leucine and isoleucine degradation
1.1.1.35	map00310	Up in NP	0.172169	0.00643943	Lysine degradation
1.1.1.35	ec00310	Up in NP	0.172169	0.00643943	Lysine degradation
1.1.1.35	map00362	Up in NP	0.172169	0.00643943	Benzoate degradation
1.1.1.35	ec00362	Up in NP	0.172169	0.00643943	Benzoate degradation
1.1.1.35	map00380	Up in NP	0.172169	0.00643943	Tryptophan metabolism
1.1.1.35	ec00380	Up in NP	0.172169	0.00643943	Tryptophan metabolism
1.1.1.35	map00650	Up in NP	0.172169	0.00643943	Butanoate metabolism
1.1.1.35	ec00650	Up in NP	0.172169	0.00643943	Butanoate metabolism
1.1.1.35	map00720	Up in NP	0.172169	0.00643943	Other carbon fixation pathways
1.1.1.35	ec00720	Up in NP	0.172169	0.00643943	Other carbon fixation pathways
1.1.1.35	map00907	Up in NP	0.172169	0.00643943	Pinene, camphor and geraniol degradation
1.1.1.35	ec00907	Up in NP	0.172169	0.00643943	Pinene, camphor and geraniol degradation
1.1.1.35	map00930	Up in NP	0.172169	0.00643943	Caprolactam degradation
1.1.1.35	ec00930	Up in NP	0.172169	0.00643943	Caprolactam degradation
1.1.1.35	map01100	Up in NP	0.172169	0.00643943	Metabolic pathways
1.1.1.35	ec01100	Up in NP	0.172169	0.00643943	Metabolic pathways
1.1.1.35	map01110	Up in NP	0.172169	0.00643943	Biosynthesis of secondary metabolites
1.1.1.35	ec01110	Up in NP	0.172169	0.00643943	Biosynthesis of secondary metabolites
1.1.1.35	map01120	Up in NP	0.172169	0.00643943	Microbial metabolism in diverse environments
1.1.1.35	ec01120	Up in NP	0.172169	0.00643943	Microbial metabolism in diverse environments
1.1.1.350	map00230	Up in NP	2.12572	1.14166e-10	Purine metabolism
1.1.1.350	ec00230	Up in NP	2.12572	1.14166e-10	Purine metabolism
1.1.1.350	map01100	Up in NP	2.12572	1.14166e-10	Metabolic pathways
1.1.1.350	ec01100	Up in NP	2.12572	1.14166e-10	Metabolic pathways
1.1.1.350	map01120	Up in NP	2.12572	1.14166e-10	Microbial metabolism in diverse environments
1.1.1.350	ec01120	Up in NP	2.12572	1.14166e-10	Microbial metabolism in diverse environments
1.1.1.36	map00630	Up in NP	0.864291	5.04351e-05	Glyoxylate and dicarboxylate metabolism
1.1.1.36	ec00630	Up in NP	0.864291	5.04351e-05	Glyoxylate and dicarboxylate metabolism
1.1.1.36	map00650	Up in NP	0.864291	5.04351e-05	Butanoate metabolism
1.1.1.36	ec00650	Up in NP	0.864291	5.04351e-05	Butanoate metabolism
1.1.1.36	map01100	Up in NP	0.864291	5.04351e-05	Metabolic pathways
1.1.1.36	ec01100	Up in NP	0.864291	5.04351e-05	Metabolic pathways
1.1.1.36	map01120	Up in NP	0.864291	5.04351e-05	Microbial metabolism in diverse environments
1.1.1.36	ec01120	Up in NP	0.864291	5.04351e-05	Microbial metabolism in diverse environments
1.1.1.361	map00998	Up in Control	-1.48626	0.000130354	Biosynthesis of various antibiotics; Kanosamine biosynthesis, Aurachin biosynthesis, Bacilysin biosynthesis, Puromycin biosynthesis, Dapdiamides biosynthesis, Fosfomycin biosynthesis, Cremeomycin biosynthesis, Fumagillin biosynthesis, Pentalenolactone biosynthesis, Terpentecin biosynthesis, Roseoflavin biosynthesis, Cycloserine biosynthesis
1.1.1.361	ec00998	Up in Control	-1.48626	0.000130354	Biosynthesis of various antibiotics; Kanosamine biosynthesis, Aurachin biosynthesis, Bacilysin biosynthesis, Puromycin biosynthesis, Dapdiamides biosynthesis, Fosfomycin biosynthesis, Cremeomycin biosynthesis, Fumagillin biosynthesis, Pentalenolactone biosynthesis, Terpentecin biosynthesis, Roseoflavin biosynthesis, Cycloserine biosynthesis
1.1.1.361	map01100	Up in Control	-1.48626	0.000130354	Metabolic pathways
1.1.1.361	ec01100	Up in Control	-1.48626	0.000130354	Metabolic pathways
1.1.1.361	map01110	Up in Control	-1.48626	0.000130354	Biosynthesis of secondary metabolites
1.1.1.361	ec01110	Up in Control	-1.48626	0.000130354	Biosynthesis of secondary metabolites
1.1.1.363	map00030	Up in Control	-0.374752	0.00183363	Pentose phosphate pathway
1.1.1.363	ec00030	Up in Control	-0.374752	0.00183363	Pentose phosphate pathway
1.1.1.363	map01100	Up in Control	-0.374752	0.00183363	Metabolic pathways
1.1.1.363	ec01100	Up in Control	-0.374752	0.00183363	Metabolic pathways
1.1.1.363	map01110	Up in Control	-0.374752	0.00183363	Biosynthesis of secondary metabolites
1.1.1.363	ec01110	Up in Control	-0.374752	0.00183363	Biosynthesis of secondary metabolites
1.1.1.363	map01120	Up in Control	-0.374752	0.00183363	Microbial metabolism in diverse environments
1.1.1.363	ec01120	Up in Control	-0.374752	0.00183363	Microbial metabolism in diverse environments
1.1.1.369	map00562	Up in Control	-0.938277	2.35859e-05	Inositol phosphate metabolism
1.1.1.369	ec00562	Up in Control	-0.938277	2.35859e-05	Inositol phosphate metabolism
1.1.1.369	map01100	Up in Control	-0.938277	2.35859e-05	Metabolic pathways
1.1.1.369	ec01100	Up in Control	-0.938277	2.35859e-05	Metabolic pathways
1.1.1.369	map01120	Up in Control	-0.938277	2.35859e-05	Microbial metabolism in diverse environments
1.1.1.369	ec01120	Up in Control	-0.938277	2.35859e-05	Microbial metabolism in diverse environments
1.1.1.377	map00051	Up in NP	2.22626	7.7401e-13	Fructose and mannose metabolism
1.1.1.377	ec00051	Up in NP	2.22626	7.7401e-13	Fructose and mannose metabolism
1.1.1.377	map01100	Up in NP	2.22626	7.7401e-13	Metabolic pathways
1.1.1.377	ec01100	Up in NP	2.22626	7.7401e-13	Metabolic pathways
1.1.1.377	map01120	Up in NP	2.22626	7.7401e-13	Microbial metabolism in diverse environments
1.1.1.377	ec01120	Up in NP	2.22626	7.7401e-13	Microbial metabolism in diverse environments
1.1.1.378	map00051	Up in NP	2.22626	7.7401e-13	Fructose and mannose metabolism
1.1.1.378	ec00051	Up in NP	2.22626	7.7401e-13	Fructose and mannose metabolism
1.1.1.378	map01100	Up in NP	2.22626	7.7401e-13	Metabolic pathways
1.1.1.378	ec01100	Up in NP	2.22626	7.7401e-13	Metabolic pathways
1.1.1.378	map01120	Up in NP	2.22626	7.7401e-13	Microbial metabolism in diverse environments
1.1.1.378	ec01120	Up in NP	2.22626	7.7401e-13	Microbial metabolism in diverse environments
1.1.1.380	map00040	Up in Control	-6.85567	8.87381e-32	Pentose and glucuronate interconversions
1.1.1.380	ec00040	Up in Control	-6.85567	8.87381e-32	Pentose and glucuronate interconversions
1.1.1.380	map01100	Up in Control	-6.85567	8.87381e-32	Metabolic pathways
1.1.1.380	ec01100	Up in Control	-6.85567	8.87381e-32	Metabolic pathways
1.1.1.381	map00260	Up in Control	-1.25843	3.09627e-05	Glycine, serine and threonine metabolism
1.1.1.381	ec00260	Up in Control	-1.25843	3.09627e-05	Glycine, serine and threonine metabolism
1.1.1.381	map01100	Up in Control	-1.25843	3.09627e-05	Metabolic pathways
1.1.1.381	ec01100	Up in Control	-1.25843	3.09627e-05	Metabolic pathways
1.1.1.384	map00523	Up in Control	-4.44881	6.50816e-05	Polyketide sugar unit biosynthesis
1.1.1.384	ec00523	Up in Control	-4.44881	6.50816e-05	Polyketide sugar unit biosynthesis
1.1.1.384	map01100	Up in Control	-4.44881	6.50816e-05	Metabolic pathways
1.1.1.384	ec01100	Up in Control	-4.44881	6.50816e-05	Metabolic pathways
1.1.1.384	map01110	Up in Control	-4.44881	6.50816e-05	Biosynthesis of secondary metabolites
1.1.1.384	ec01110	Up in Control	-4.44881	6.50816e-05	Biosynthesis of secondary metabolites
1.1.1.388	map00030	Up in Control	-9.36928	6.64625e-68	Pentose phosphate pathway
1.1.1.388	ec00030	Up in Control	-9.36928	6.64625e-68	Pentose phosphate pathway
1.1.1.394	map00998	Up in NP	6.54467	5.07625e-08	Biosynthesis of various antibiotics; Kanosamine biosynthesis, Aurachin biosynthesis, Bacilysin biosynthesis, Puromycin biosynthesis, Dapdiamides biosynthesis, Fosfomycin biosynthesis, Cremeomycin biosynthesis, Fumagillin biosynthesis, Pentalenolactone biosynthesis, Terpentecin biosynthesis, Roseoflavin biosynthesis, Cycloserine biosynthesis
1.1.1.394	ec00998	Up in NP	6.54467	5.07625e-08	Biosynthesis of various antibiotics; Kanosamine biosynthesis, Aurachin biosynthesis, Bacilysin biosynthesis, Puromycin biosynthesis, Dapdiamides biosynthesis, Fosfomycin biosynthesis, Cremeomycin biosynthesis, Fumagillin biosynthesis, Pentalenolactone biosynthesis, Terpentecin biosynthesis, Roseoflavin biosynthesis, Cycloserine biosynthesis
1.1.1.394	map01100	Up in NP	6.54467	5.07625e-08	Metabolic pathways
1.1.1.394	ec01100	Up in NP	6.54467	5.07625e-08	Metabolic pathways
1.1.1.394	map01110	Up in NP	6.54467	5.07625e-08	Biosynthesis of secondary metabolites
1.1.1.394	ec01110	Up in NP	6.54467	5.07625e-08	Biosynthesis of secondary metabolites
1.1.1.4	map00650	Up in NP	1.28324	1.20571e-05	Butanoate metabolism
1.1.1.4	ec00650	Up in NP	1.28324	1.20571e-05	Butanoate metabolism
1.1.1.4	map01110	Up in NP	1.28324	1.20571e-05	Biosynthesis of secondary metabolites
1.1.1.4	ec01110	Up in NP	1.28324	1.20571e-05	Biosynthesis of secondary metabolites
1.1.1.401	map00051	Up in NP	0.956032	0.00313163	Fructose and mannose metabolism
1.1.1.401	ec00051	Up in NP	0.956032	0.00313163	Fructose and mannose metabolism
1.1.1.401	map01100	Up in NP	0.956032	0.00313163	Metabolic pathways
1.1.1.401	ec01100	Up in NP	0.956032	0.00313163	Metabolic pathways
1.1.1.401	map01120	Up in NP	0.956032	0.00313163	Microbial metabolism in diverse environments
1.1.1.401	ec01120	Up in NP	0.956032	0.00313163	Microbial metabolism in diverse environments
1.1.1.409		Up in NP	0.920126	0.000136792
1.1.1.410		Up in NP	0.714432	0.0390938
1.1.1.412		Up in NP	3.36125	2.70646e-10
1.1.1.42		Up in Control	-0.258258	9.92891e-09
1.1.1.43		Up in Control	-1.48051	9.93616e-05
1.1.1.44		Up in Control	-0.573278	0.000122823
1.1.1.47		Up in Control	-0.374546	0.0176193
1.1.1.48		Up in NP	1.57251	1.7049e-08
1.1.1.49		Up in Control	-0.374752	0.00183363
1.1.1.51		Up in NP	2.84481	4.29594e-20
1.1.1.53		Up in NP	1.09269	1.03079e-06
1.1.1.56		Up in NP	1.70635	5.39915e-09
1.1.1.57		Up in Control	-0.840678	0.00028151
1.1.1.58		Up in NP	0.799385	0.000183602
1.1.1.6		Up in NP	2.27065	0.0337706
1.1.1.60		Up in NP	0.472044	0.000513066
1.1.1.65		Up in NP	0.910221	0.00271531
1.1.1.67		Up in Control	-1.09039	5.45744e-06
1.1.1.69		Up in NP	0.53632	0.0222234
1.1.1.77		Up in NP	0.580037	0.0352112
1.1.1.79		Up in Control	-0.328743	0.0350274
1.1.1.81		Up in Control	-0.313016	0.0465449
1.1.1.9		Up in NP	2.24208	7.9765e-11
1.1.1.90		Up in NP	1.64868	5.52922e-05
1.1.1.91		Up in NP	0.781982	0.0372482
1.1.2.3		Up in NP	1.27787	2.49946e-11
1.1.2.4		Up in NP	0.475945	0.0148568
1.1.2.7		Up in NP	1.27817	0.000367068
1.1.2.8		Up in Control	-0.847594	7.89999e-05
1.1.2.9		Up in NP	2.05017	0.00213489
1.1.3.12		Up in NP	1.43039	0.00105
1.1.3.41		Up in NP	0.842733	0.000240108
1.1.3.46		Up in NP	2.38271	1.87673e-15
1.1.3.48		Up in Control	-0.767533	0.0113394
1.1.3.6		Up in NP	1.60656	2.1151e-05
1.1.5.11		Up in NP	1.26826	0.0003599
1.1.5.12		Up in NP	0.554148	0.030221
1.1.5.3		Up in NP	0.548001	3.52188e-13
1.1.5.5		Up in NP	2.10171	0.000372707
1.1.5.8		Up in NP	1.69264	0.0274735
1.1.5.9		Up in NP	2.90581	0.00050995
1.1.9.1		Up in NP	0.809728	0.00511968
1.1.98.2		Up in NP	2.46359	2.16881e-06
1.1.98.6		Up in Control	-1.53146	9.56769e-06
1.1.99.1		Up in Control	-0.28175	0.0242428
1.1.99.21		Up in NP	1.13156	0.000291633
1.1.99.28		Up in NP	0.797399	0.000736255
1.1.99.3		Up in Control	-1.45531	4.75489e-05
1.1.99.39		Up in NP	6.70751	2.9503e-10
1.10.3.10		Up in Control	-1.28922	3.64032e-06
1.10.3.11		Up in NP	0.865603	0.0229686
1.10.3.3		Up in Control	-6.65594	0.0045687
1.10.9.1		Up in NP	0.795006	0.000824583
1.11.1.10		Up in Control	-0.303824	0.0393408
1.11.1.15		Up in Control	-0.0861785	0.00761042
1.11.1.19		Up in Control	-3.93113	6.64051e-07
1.11.1.21		Up in NP	0.491972	2.34481e-05
1.11.1.22		Up in Control	-8.36241	7.09022e-30
1.11.1.6		Up in Control	-0.935623	3.51217e-05
1.11.1.7		Up in NP	6.49745	7.92157e-15
1.12.1.2		Up in NP	0.799224	0.00623005
1.12.98.1		Up in NP	1.22429	5.61789e-05
1.13.11.1		Up in Control	-0.664025	0.00169949
1.13.11.11		Up in Control	-0.452775	0.000116375
1.13.11.14		Up in NP	2.55733	0.00357761
1.13.11.16		Up in NP	0.965947	0.0108642
1.13.11.2		Up in NP	0.959692	7.47975e-06
1.13.11.24		Up in NP	0.89109	6.06602e-05
1.13.11.25		Up in NP	2.02113	0.00315123
1.13.11.27		Up in Control	-0.18632	0.00193456
1.13.11.3		Up in Control	-0.321972	0.0175193
1.13.11.41		Up in NP	0.840187	0.0110258
1.13.11.46		Up in NP	1.33593	0.0042768
1.13.11.6		Up in Control	-0.641497	0.0279029
1.13.11.78		Up in Control	-0.476291	0.0042768
1.13.11.80		Up in NP	1.42977	0.00105
1.13.11.9		Up in NP	1.08136	0.000280188
1.13.12.3		Up in Control	-1.37207	2.89869e-05
1.13.12.4		Up in NP	3.3774	3.25019e-21
1.13.99.1		Up in NP	0.64192	0.00646579
1.14.11.1		Up in Control	-1.45442	4.84119e-05
1.14.11.17		Up in Control	-0.306152	0.0286738
1.14.11.18		Up in Control	-1.59187	1.9437e-05
1.14.11.2		Up in NP	0.824477	0.00246282
1.14.11.33		Up in Control	-1.11854	1.5559e-07
1.14.11.35		Up in Control	-9.42245	2.1103e-65
1.14.11.55		Up in NP	0.747101	0.0293725
1.14.12.1		Up in Control	-0.734024	0.00272838
1.14.12.10		Up in Control	-1.43921	0.000153077
1.14.12.18		Up in NP	3.07632	0.00763623
1.14.12.19		Up in NP	4.48282	0.000825584
1.14.12.22		Up in NP	3.02814	0.00683274
1.14.13.107		Up in NP	1.5057	0.000249531
1.14.13.111		Up in NP	0.894783	0.00131614
1.14.13.113		Up in NP	2.79962	0.0142155
1.14.13.127		Up in Control	-0.687891	0.001332
1.14.13.141		Up in NP	1.96034	0.00818038
1.14.13.148		Up in NP	0.76653	0.000818871
1.14.13.149		Up in NP	0.553909	0.00843729
1.14.13.151		Up in NP	2.18476	0.0401628
1.14.13.160		Up in NP	1.43026	0.00100301
1.14.13.168		Up in NP	0.693304	0.00641108
1.14.13.182		Up in NP	2.99447	1.49461e-06
1.14.13.195		Up in Control	-1.4782	9.30392e-05
1.14.13.196		Up in Control	-1.4782	9.30392e-05
1.14.13.2		Up in Control	-0.428421	0.00613861
1.14.13.20		Up in NP	0.66969	0.00366332
1.14.13.218		Up in NP	0.731253	0.00332962
1.14.13.22		Up in NP	2.83117	4.00354e-16
1.14.13.226		Up in NP	2.68747	0.00469047
1.14.13.235		Up in NP	1.06701	0.00710875
1.14.13.236		Up in NP	1.42657	2.19819e-05
1.14.13.239		Up in Control	-1.48622	0.000130354
1.14.13.25		Up in Control	-1.43929	0.000167031
1.14.13.50		Up in NP	8.81479	2.69443e-41
1.14.13.7		Up in NP	0.83884	0.0156004
1.14.13.70		Up in NP	1.75226	0.010498
1.14.13.81		Up in NP	0.832707	0.000789999
1.14.13.83		Up in Control	-1.15562	1.38303e-05
1.14.13.84		Up in NP	3.95908	1.09964e-05
1.14.13.9		Up in Control	-0.678369	0.0210694
1.14.14.1		Up in NP	1.5804	1.83176e-08
1.14.14.11		Up in NP	2.77433	0.00274929
1.14.14.12		Up in NP	1.47865	0.000618228
1.14.14.27		Up in NP	3.23696	0.0163065
1.14.14.28		Up in Control	-1.32349	9.4186e-06
1.14.14.3		Up in NP	2.45469	0.0197445
1.14.14.35		Up in Control	-1.47185	9.17714e-05
1.14.14.47		Up in Control	-1.83227	0.0128846
1.14.14.5		Up in Control	-0.795351	7.24276e-05
1.14.14.9		Up in NP	1.33245	0.0016094
1.14.15.20		Up in NP	1.16053	0.00105075
1.14.15.23		Up in NP	5.79741	4.32893e-09
1.14.15.3		Up in NP	1.63303	2.01469e-09
1.14.15.7		Up in NP	0.789122	0.00127906
1.14.15.9		Up in NP	1.14337	0.020045
1.14.18.1		Up in Control	-2.33073	1.40947e-06
1.14.18.5		Up in NP	2.39394	3.8337e-08
1.14.19.1		Up in NP	0.20113	3.16091e-05
1.14.19.17		Up in NP	2.39394	3.8337e-08
1.14.19.20		Up in Control	-4.66786	2.62216e-07
1.14.19.23		Up in NP	1.41616	2.35336e-06
1.14.19.45		Up in NP	1.41616	2.35336e-06
1.14.99.46		Up in NP	1.29982	9.65796e-06
1.14.99.49		Up in NP	3.02814	0.00683274
1.14.99.57		Up in NP	1.81001	0.00806473
1.14.99.58		Up in Control	-1.31719	5.45744e-06
1.15.1.1		Up in Control	-0.17416	8.27361e-07
1.16.1.9		Up in Control	-1.48634	0.000130354
1.16.3.1		Up in Control	-0.445584	0.00611551
1.16.8.1		Up in NP	1.18674	0.000148421
1.17.1.1		Up in NP	0.316684	0.000105379
1.17.1.10		Up in NP	6.46584	1.82952e-10
1.17.2.2		Up in NP	5.09418	3.05761e-06
1.17.4.1		Up in NP	0.100825	0.00347056
1.17.7.1		Up in NP	0.0851906	0.0456582
1.17.7.3		Up in NP	0.0851906	0.0456582
1.17.8.1		Up in NP	0.860196	0.00478683
1.17.99.1		Up in NP	4.27878	9.21513e-05
1.18.1.3		Up in NP	0.652541	0.00992585
1.18.1.7		Up in Control	-1.23703	1.46031e-05
1.18.6.1		Up in NP	0.800718	0.00581315
1.2.1.10		Up in NP	1.29592	6.71032e-06
1.2.1.16		Up in Control	-0.372467	9.08329e-05
1.2.1.18		Up in Control	-0.372867	0.0154657
1.2.1.19		Up in Control	-1.27967	6.3502e-06
1.2.1.20		Up in Control	-0.372467	9.08329e-05
1.2.1.21		Up in NP	1.17918	8.06288e-06
1.2.1.22		Up in NP	1.17918	8.06288e-06
1.2.1.24		Up in NP	2.22668	7.28727e-13
1.2.1.26		Up in Control	-0.762617	4.83822e-06
1.2.1.27		Up in Control	-0.372867	0.0154657
1.2.1.3		Up in Control	-0.332567	3.44037e-05
1.2.1.38		Up in NP	0.15684	0.00360182
1.2.1.39		Up in Control	-1.30362	7.57927e-06
1.2.1.41		Up in NP	0.129019	0.0235199
1.2.1.58		Up in NP	2.36229	0.000100726
1.2.1.59		Up in NP	1.82224	0.00376183
1.2.1.65		Up in NP	1.04297	0.00498864
1.2.1.70		Up in NP	0.149062	0.000449633
1.2.1.77		Up in NP	1.13087	8.17734e-05
1.2.1.79		Up in Control	-0.372467	9.08329e-05
1.2.1.80		Up in Control	-5.89662	2.89471e-26
1.2.1.81		Up in NP	3.64169	0.000250566
1.2.1.83		Up in Control	-3.49582	4.24e-05
1.2.1.87		Up in NP	1.2503	0.000498081
1.2.1.9		Up in Control	-0.871104	1.45084e-05
1.2.1.91		Up in NP	0.683608	0.00783238
1.2.3.3		Up in NP	4.17308	1.40352e-09
1.2.4.1		Up in Control	-0.20462	0.00165367
1.2.4.4		Up in Control	-0.287616	0.0342436
1.2.5.1		Up in Control	-1.48106	5.30121e-05
1.2.5.3		Up in NP	0.71307	0.0411759
1.2.7.1		Up in Control	-0.995686	0.0167555
1.2.7.11		Up in NP	0.960792	6.68978e-06
1.2.7.12		Up in NP	1.06316	0.00102523
1.2.7.3		Up in NP	0.960765	6.68978e-06
1.2.7.5		Up in NP	0.955842	0.00119955
1.2.7.8		Up in NP	0.896829	0.000380331
1.2.99.10		Up in NP	0.982445	0.0118111
1.20.4.3		Up in NP	1.87955	0.0165309
1.3.1.1		Up in Control	-0.908634	3.46804e-07
1.3.1.10		Up in NP	0.698582	5.17998e-07
1.3.1.111		Up in NP	0.83001	0.000823216
1.3.1.13		Up in NP	0.540169	0.0398401
1.3.1.14		Up in Control	-1.74097	6.33562e-05
1.3.1.21		Up in NP	5.06773	1.21006e-19
1.3.1.22		Up in NP	5.90647	1.05736e-36
1.3.1.25		Up in Control	-0.756022	4.65642e-05
1.3.1.28		Up in NP	0.67054	0.0244657
1.3.1.33		Up in NP	1.98464	8.41236e-07
1.3.1.44		Up in Control	-1.69821	6.6187e-06
1.3.1.45		Up in NP	0.797077	0.0307892
1.3.1.62		Up in NP	0.976517	0.00864356
1.3.1.64		Up in NP	2.06805	0.001907
1.3.1.74		Up in NP	1.63302	2.12009e-07
1.3.1.83		Up in NP	0.83001	0.000823216
1.3.1.85		Up in NP	1.64293	6.36753e-07
1.3.1.93		Up in NP	10.4655	1.54488e-14
1.3.2.3		Up in NP	10.4655	1.54488e-14
1.3.3.11		Up in Control	-0.961925	7.4214e-06
1.3.3.6		Up in Control	-0.800201	0.0492333
1.3.5.5		Up in NP	1.8741	0.00151283
1.3.7.13		Up in NP	2.54618	0.00224451
1.3.7.14		Up in NP	0.760032	0.00141466
1.3.7.15	map00860	Up in NP	0.760032	0.00141466	Porphyrin metabolism
1.3.7.15	ec00860	Up in NP	0.760032	0.00141466	Porphyrin metabolism
1.3.7.15	map01110	Up in NP	0.760032	0.00141466	Biosynthesis of secondary metabolites
1.3.7.15	ec01110	Up in NP	0.760032	0.00141466	Biosynthesis of secondary metabolites
1.3.7.7	map00860	Up in NP	0.762348	0.00137673	Porphyrin metabolism
1.3.7.7	ec00860	Up in NP	0.762348	0.00137673	Porphyrin metabolism
1.3.7.7	map01100	Up in NP	0.762348	0.00137673	Metabolic pathways
1.3.7.7	ec01100	Up in NP	0.762348	0.00137673	Metabolic pathways
1.3.7.7	map01110	Up in NP	0.762348	0.00137673	Biosynthesis of secondary metabolites
1.3.7.7	ec01110	Up in NP	0.762348	0.00137673	Biosynthesis of secondary metabolites
1.3.7.8	map00362	Up in NP	4.47268	0.000252648	Benzoate degradation
1.3.7.8	ec00362	Up in NP	4.47268	0.000252648	Benzoate degradation
1.3.7.8	map01100	Up in NP	4.47268	0.000252648	Metabolic pathways
1.3.7.8	ec01100	Up in NP	4.47268	0.000252648	Metabolic pathways
1.3.7.8	map01120	Up in NP	4.47268	0.000252648	Microbial metabolism in diverse environments
1.3.7.8	ec01120	Up in NP	4.47268	0.000252648	Microbial metabolism in diverse environments
1.3.8.1	map00071	Up in NP	0.685515	1.60145e-06	Fatty acid degradation
1.3.8.1	ec00071	Up in NP	0.685515	1.60145e-06	Fatty acid degradation
1.3.8.1	map00280	Up in NP	0.685515	1.60145e-06	Valine, leucine and isoleucine degradation
1.3.8.1	ec00280	Up in NP	0.685515	1.60145e-06	Valine, leucine and isoleucine degradation
1.3.8.1	map00410	Up in NP	0.685515	1.60145e-06	beta-Alanine metabolism
1.3.8.1	ec00410	Up in NP	0.685515	1.60145e-06	beta-Alanine metabolism
1.3.8.1	map00640	Up in NP	0.685515	1.60145e-06	Propanoate metabolism
1.3.8.1	ec00640	Up in NP	0.685515	1.60145e-06	Propanoate metabolism
1.3.8.1	map00650	Up in NP	0.685515	1.60145e-06	Butanoate metabolism
1.3.8.1	ec00650	Up in NP	0.685515	1.60145e-06	Butanoate metabolism
1.3.8.1	map01100	Up in NP	0.685515	1.60145e-06	Metabolic pathways
1.3.8.1	ec01100	Up in NP	0.685515	1.60145e-06	Metabolic pathways
1.3.8.1	map01110	Up in NP	0.685515	1.60145e-06	Biosynthesis of secondary metabolites
1.3.8.1	ec01110	Up in NP	0.685515	1.60145e-06	Biosynthesis of secondary metabolites
1.3.8.1	map01120	Up in NP	0.685515	1.60145e-06	Microbial metabolism in diverse environments
1.3.8.1	ec01120	Up in NP	0.685515	1.60145e-06	Microbial metabolism in diverse environments
1.3.8.12	map00630	Up in NP	1.0425	0.00146092	Glyoxylate and dicarboxylate metabolism
1.3.8.12	ec00630	Up in NP	1.0425	0.00146092	Glyoxylate and dicarboxylate metabolism
1.3.8.12	map01100	Up in NP	1.0425	0.00146092	Metabolic pathways
1.3.8.12	ec01100	Up in NP	1.0425	0.00146092	Metabolic pathways
1.3.8.12	map01120	Up in NP	1.0425	0.00146092	Microbial metabolism in diverse environments
1.3.8.12	ec01120	Up in NP	1.0425	0.00146092	Microbial metabolism in diverse environments
1.3.8.14	map00333	Up in Control	-3.33208	8.19203e-05	Prodigiosin biosynthesis
1.3.8.14	ec00333	Up in Control	-3.33208	8.19203e-05	Prodigiosin biosynthesis
1.3.8.14	map00401	Up in Control	-3.33208	8.19203e-05	Novobiocin biosynthesis
1.3.8.14	ec00401	Up in Control	-3.33208	8.19203e-05	Novobiocin biosynthesis
1.3.8.14	map01100	Up in Control	-3.33208	8.19203e-05	Metabolic pathways
1.3.8.14	ec01100	Up in Control	-3.33208	8.19203e-05	Metabolic pathways
1.3.8.14	map01110	Up in Control	-3.33208	8.19203e-05	Biosynthesis of secondary metabolites
1.3.8.14	ec01110	Up in Control	-3.33208	8.19203e-05	Biosynthesis of secondary metabolites
1.3.8.3	map00623	Up in NP	0.965846	0.0108642	Toluene degradation
1.3.8.3	ec00623	Up in NP	0.965846	0.0108642	Toluene degradation
1.3.8.3	map01100	Up in NP	0.965846	0.0108642	Metabolic pathways
1.3.8.3	ec01100	Up in NP	0.965846	0.0108642	Metabolic pathways
1.3.8.3	map01120	Up in NP	0.965846	0.0108642	Microbial metabolism in diverse environments
1.3.8.3	ec01120	Up in NP	0.965846	0.0108642	Microbial metabolism in diverse environments
1.3.98.3	map00860	Up in Control	-0.869266	0.0100807	Porphyrin metabolism
1.3.98.3	ec00860	Up in Control	-0.869266	0.0100807	Porphyrin metabolism
1.3.98.3	map01100	Up in Control	-0.869266	0.0100807	Metabolic pathways
1.3.98.3	ec01100	Up in Control	-0.869266	0.0100807	Metabolic pathways
1.3.98.3	map01110	Up in Control	-0.869266	0.0100807	Biosynthesis of secondary metabolites
1.3.98.3	ec01110	Up in Control	-0.869266	0.0100807	Biosynthesis of secondary metabolites
1.3.99.23	map00830	Up in NP	3.83495	8.05877e-22	Retinol metabolism
1.3.99.23	ec00830	Up in NP	3.83495	8.05877e-22	Retinol metabolism
1.3.99.27	map00906	Up in NP	0.690866	0.00343514	Carotenoid biosynthesis
1.3.99.27	ec00906	Up in NP	0.690866	0.00343514	Carotenoid biosynthesis
1.3.99.27	map01100	Up in NP	0.690866	0.00343514	Metabolic pathways
1.3.99.27	ec01100	Up in NP	0.690866	0.00343514	Metabolic pathways
1.3.99.27	map01110	Up in NP	0.690866	0.00343514	Biosynthesis of secondary metabolites
1.3.99.27	ec01110	Up in NP	0.690866	0.00343514	Biosynthesis of secondary metabolites
1.3.99.4	map00984	Up in NP	1.02804	0.00493419	Steroid degradation
1.3.99.4	ec00984	Up in NP	1.02804	0.00493419	Steroid degradation
1.3.99.4	map01100	Up in NP	1.02804	0.00493419	Metabolic pathways
1.3.99.4	ec01100	Up in NP	1.02804	0.00493419	Metabolic pathways
1.3.99.4	map01120	Up in NP	1.02804	0.00493419	Microbial metabolism in diverse environments
1.3.99.4	ec01120	Up in NP	1.02804	0.00493419	Microbial metabolism in diverse environments
1.4.1.11	map00310	Up in NP	2.08157	4.29575e-07	Lysine degradation
1.4.1.11	ec00310	Up in NP	2.08157	4.29575e-07	Lysine degradation
1.4.1.11	map01100	Up in NP	2.08157	4.29575e-07	Metabolic pathways
1.4.1.11	ec01100	Up in NP	2.08157	4.29575e-07	Metabolic pathways
1.4.1.12	map00310	Up in NP	2.3193	0.00265796	Lysine degradation
1.4.1.12	ec00310	Up in NP	2.3193	0.00265796	Lysine degradation
1.4.1.12	map00330	Up in NP	2.3193	0.00265796	Arginine and proline metabolism
1.4.1.12	ec00330	Up in NP	2.3193	0.00265796	Arginine and proline metabolism
1.4.1.12	map00470	Up in NP	2.3193	0.00265796	D-Amino acid metabolism
1.4.1.12	ec00470	Up in NP	2.3193	0.00265796	D-Amino acid metabolism
1.4.1.12	map01100	Up in NP	2.3193	0.00265796	Metabolic pathways
1.4.1.12	ec01100	Up in NP	2.3193	0.00265796	Metabolic pathways
1.4.1.13	map00250	Up in NP	0.18521	0.00051466	Alanine, aspartate and glutamate metabolism
1.4.1.13	ec00250	Up in NP	0.18521	0.00051466	Alanine, aspartate and glutamate metabolism
1.4.1.13	map00910	Up in NP	0.18521	0.00051466	Nitrogen metabolism
1.4.1.13	ec00910	Up in NP	0.18521	0.00051466	Nitrogen metabolism
1.4.1.13	map01100	Up in NP	0.18521	0.00051466	Metabolic pathways
1.4.1.13	ec01100	Up in NP	0.18521	0.00051466	Metabolic pathways
1.4.1.13	map01110	Up in NP	0.18521	0.00051466	Biosynthesis of secondary metabolites
1.4.1.13	ec01110	Up in NP	0.18521	0.00051466	Biosynthesis of secondary metabolites
1.4.1.13	map01120	Up in NP	0.18521	0.00051466	Microbial metabolism in diverse environments
1.4.1.13	ec01120	Up in NP	0.18521	0.00051466	Microbial metabolism in diverse environments
1.4.1.14	map00250	Up in NP	0.18521	0.00051466	Alanine, aspartate and glutamate metabolism
1.4.1.14	ec00250	Up in NP	0.18521	0.00051466	Alanine, aspartate and glutamate metabolism
1.4.1.14	map00910	Up in NP	0.18521	0.00051466	Nitrogen metabolism
1.4.1.14	ec00910	Up in NP	0.18521	0.00051466	Nitrogen metabolism
1.4.1.14	map01100	Up in NP	0.18521	0.00051466	Metabolic pathways
1.4.1.14	ec01100	Up in NP	0.18521	0.00051466	Metabolic pathways
1.4.1.14	map01110	Up in NP	0.18521	0.00051466	Biosynthesis of secondary metabolites
1.4.1.14	ec01110	Up in NP	0.18521	0.00051466	Biosynthesis of secondary metabolites
1.4.1.14	map01120	Up in NP	0.18521	0.00051466	Microbial metabolism in diverse environments
1.4.1.14	ec01120	Up in NP	0.18521	0.00051466	Microbial metabolism in diverse environments
1.4.1.18	map00960	Up in NP	1.17281	0.00783238	Tropane, piperidine and pyridine alkaloid biosynthesis
1.4.1.18	ec00960	Up in NP	1.17281	0.00783238	Tropane, piperidine and pyridine alkaloid biosynthesis
1.4.1.18	map01100	Up in NP	1.17281	0.00783238	Metabolic pathways
1.4.1.18	ec01100	Up in NP	1.17281	0.00783238	Metabolic pathways
1.4.1.18	map01110	Up in NP	1.17281	0.00783238	Biosynthesis of secondary metabolites
1.4.1.18	ec01110	Up in NP	1.17281	0.00783238	Biosynthesis of secondary metabolites
1.4.1.21	map00760	Up in NP	1.2326	0.0026847	Nicotinate and nicotinamide metabolism
1.4.1.21	ec00760	Up in NP	1.2326	0.0026847	Nicotinate and nicotinamide metabolism
1.4.1.21	map01100	Up in NP	1.2326	0.0026847	Metabolic pathways
1.4.1.21	ec01100	Up in NP	1.2326	0.0026847	Metabolic pathways
1.4.1.23	map00280	Up in NP	1.98832	0.00427518	Valine, leucine and isoleucine degradation
1.4.1.23	ec00280	Up in NP	1.98832	0.00427518	Valine, leucine and isoleucine degradation
1.4.1.23	map01100	Up in NP	1.98832	0.00427518	Metabolic pathways
1.4.1.23	ec01100	Up in NP	1.98832	0.00427518	Metabolic pathways
1.4.1.23	map01110	Up in NP	1.98832	0.00427518	Biosynthesis of secondary metabolites
1.4.1.23	ec01110	Up in NP	1.98832	0.00427518	Biosynthesis of secondary metabolites
1.4.1.25	map00470	Up in Control	-1.48626	0.000130354	D-Amino acid metabolism
1.4.1.25	ec00470	Up in Control	-1.48626	0.000130354	D-Amino acid metabolism
1.4.1.25	map01100	Up in Control	-1.48626	0.000130354	Metabolic pathways
1.4.1.25	ec01100	Up in Control	-1.48626	0.000130354	Metabolic pathways
1.4.1.26	map00470	Up in NP	2.3193	0.00265796	D-Amino acid metabolism
1.4.1.26	ec00470	Up in NP	2.3193	0.00265796	D-Amino acid metabolism
1.4.1.26	map01100	Up in NP	2.3193	0.00265796	Metabolic pathways
1.4.1.26	ec01100	Up in NP	2.3193	0.00265796	Metabolic pathways
1.4.1.4	map00220	Up in Control	-1.12473	1.46548e-07	Arginine biosynthesis
1.4.1.4	ec00220	Up in Control	-1.12473	1.46548e-07	Arginine biosynthesis
1.4.1.4	map00250	Up in Control	-1.12473	1.46548e-07	Alanine, aspartate and glutamate metabolism
1.4.1.4	ec00250	Up in Control	-1.12473	1.46548e-07	Alanine, aspartate and glutamate metabolism
1.4.1.4	map00910	Up in Control	-1.12473	1.46548e-07	Nitrogen metabolism
1.4.1.4	ec00910	Up in Control	-1.12473	1.46548e-07	Nitrogen metabolism
1.4.1.4	map01100	Up in Control	-1.12473	1.46548e-07	Metabolic pathways
1.4.1.4	ec01100	Up in Control	-1.12473	1.46548e-07	Metabolic pathways
1.4.1.4	map01120	Up in Control	-1.12473	1.46548e-07	Microbial metabolism in diverse environments
1.4.1.4	ec01120	Up in Control	-1.12473	1.46548e-07	Microbial metabolism in diverse environments
1.4.3.21	map00260	Up in NP	1.54733	1.34823e-07	Glycine, serine and threonine metabolism
1.4.3.21	ec00260	Up in NP	1.54733	1.34823e-07	Glycine, serine and threonine metabolism
1.4.3.21	map00350	Up in NP	1.54733	1.34823e-07	Tyrosine metabolism
1.4.3.21	ec00350	Up in NP	1.54733	1.34823e-07	Tyrosine metabolism
1.4.3.21	map00360	Up in NP	1.54733	1.34823e-07	Phenylalanine metabolism
1.4.3.21	ec00360	Up in NP	1.54733	1.34823e-07	Phenylalanine metabolism
1.4.3.21	map00410	Up in NP	1.54733	1.34823e-07	beta-Alanine metabolism
1.4.3.21	ec00410	Up in NP	1.54733	1.34823e-07	beta-Alanine metabolism
1.4.3.21	map00950	Up in NP	1.54733	1.34823e-07	Isoquinoline alkaloid biosynthesis
1.4.3.21	ec00950	Up in NP	1.54733	1.34823e-07	Isoquinoline alkaloid biosynthesis
1.4.3.21	map00960	Up in NP	1.54733	1.34823e-07	Tropane, piperidine and pyridine alkaloid biosynthesis
1.4.3.21	ec00960	Up in NP	1.54733	1.34823e-07	Tropane, piperidine and pyridine alkaloid biosynthesis
1.4.3.21	map01100	Up in NP	1.54733	1.34823e-07	Metabolic pathways
1.4.3.21	ec01100	Up in NP	1.54733	1.34823e-07	Metabolic pathways
1.4.3.21	map01110	Up in NP	1.54733	1.34823e-07	Biosynthesis of secondary metabolites
1.4.3.21	ec01110	Up in NP	1.54733	1.34823e-07	Biosynthesis of secondary metabolites
1.4.3.3	map00260	Up in NP	2.20621	0.00498864	Glycine, serine and threonine metabolism
1.4.3.3	ec00260	Up in NP	2.20621	0.00498864	Glycine, serine and threonine metabolism
1.4.3.3	map00311	Up in NP	2.20621	0.00498864	Penicillin and cephalosporin biosynthesis
1.4.3.3	ec00311	Up in NP	2.20621	0.00498864	Penicillin and cephalosporin biosynthesis
1.4.3.3	map00330	Up in NP	2.20621	0.00498864	Arginine and proline metabolism
1.4.3.3	ec00330	Up in NP	2.20621	0.00498864	Arginine and proline metabolism
1.4.3.3	map00470	Up in NP	2.20621	0.00498864	D-Amino acid metabolism
1.4.3.3	ec00470	Up in NP	2.20621	0.00498864	D-Amino acid metabolism
1.4.3.3	map01100	Up in NP	2.20621	0.00498864	Metabolic pathways
1.4.3.3	ec01100	Up in NP	2.20621	0.00498864	Metabolic pathways
1.4.3.3	map01110	Up in NP	2.20621	0.00498864	Biosynthesis of secondary metabolites
1.4.3.3	ec01110	Up in NP	2.20621	0.00498864	Biosynthesis of secondary metabolites
1.4.3.4	map00260	Up in Control	-0.444207	0.00203943	Glycine, serine and threonine metabolism
1.4.3.4	ec00260	Up in Control	-0.444207	0.00203943	Glycine, serine and threonine metabolism
1.4.3.4	map00330	Up in Control	-0.444207	0.00203943	Arginine and proline metabolism
1.4.3.4	ec00330	Up in Control	-0.444207	0.00203943	Arginine and proline metabolism
1.4.3.4	map00340	Up in Control	-0.444207	0.00203943	Histidine metabolism
1.4.3.4	ec00340	Up in Control	-0.444207	0.00203943	Histidine metabolism
1.4.3.4	map00350	Up in Control	-0.444207	0.00203943	Tyrosine metabolism
1.4.3.4	ec00350	Up in Control	-0.444207	0.00203943	Tyrosine metabolism
1.4.3.4	map00360	Up in Control	-0.444207	0.00203943	Phenylalanine metabolism
1.4.3.4	ec00360	Up in Control	-0.444207	0.00203943	Phenylalanine metabolism
1.4.3.4	map00380	Up in Control	-0.444207	0.00203943	Tryptophan metabolism
1.4.3.4	ec00380	Up in Control	-0.444207	0.00203943	Tryptophan metabolism
1.4.3.4	map00950	Up in Control	-0.444207	0.00203943	Isoquinoline alkaloid biosynthesis
1.4.3.4	ec00950	Up in Control	-0.444207	0.00203943	Isoquinoline alkaloid biosynthesis
1.4.3.4	map00982	Up in Control	-0.444207	0.00203943	Drug metabolism - cytochrome P450
1.4.3.4	ec00982	Up in Control	-0.444207	0.00203943	Drug metabolism - cytochrome P450
1.4.3.4	map01100	Up in Control	-0.444207	0.00203943	Metabolic pathways
1.4.3.4	ec01100	Up in Control	-0.444207	0.00203943	Metabolic pathways
1.4.3.4	map01110	Up in Control	-0.444207	0.00203943	Biosynthesis of secondary metabolites
1.4.3.4	ec01110	Up in Control	-0.444207	0.00203943	Biosynthesis of secondary metabolites
1.4.3.5	map00750	Up in Control	-0.11933	0.00999757	Vitamin B6 metabolism
1.4.3.5	ec00750	Up in Control	-0.11933	0.00999757	Vitamin B6 metabolism
1.4.3.5	map01100	Up in Control	-0.11933	0.00999757	Metabolic pathways
1.4.3.5	ec01100	Up in Control	-0.11933	0.00999757	Metabolic pathways
1.4.3.5	map01120	Up in Control	-0.11933	0.00999757	Microbial metabolism in diverse environments
1.4.3.5	ec01120	Up in Control	-0.11933	0.00999757	Microbial metabolism in diverse environments
1.4.4.2	map00260	Up in Control	-0.273141	6.18953e-09	Glycine, serine and threonine metabolism
1.4.4.2	ec00260	Up in Control	-0.273141	6.18953e-09	Glycine, serine and threonine metabolism
1.4.4.2	map00785	Up in Control	-0.273141	6.18953e-09	Lipoic acid metabolism
1.4.4.2	ec00785	Up in Control	-0.273141	6.18953e-09	Lipoic acid metabolism
1.4.4.2	map01100	Up in Control	-0.273141	6.18953e-09	Metabolic pathways
1.4.4.2	ec01100	Up in Control	-0.273141	6.18953e-09	Metabolic pathways
1.4.4.2	map01110	Up in Control	-0.273141	6.18953e-09	Biosynthesis of secondary metabolites
1.4.4.2	ec01110	Up in Control	-0.273141	6.18953e-09	Biosynthesis of secondary metabolites
1.4.7.1	map00630	Up in NP	0.697847	0.00048524	Glyoxylate and dicarboxylate metabolism
1.4.7.1	ec00630	Up in NP	0.697847	0.00048524	Glyoxylate and dicarboxylate metabolism
1.4.7.1	map00910	Up in NP	0.697847	0.00048524	Nitrogen metabolism
1.4.7.1	ec00910	Up in NP	0.697847	0.00048524	Nitrogen metabolism
1.4.7.1	map01120	Up in NP	0.697847	0.00048524	Microbial metabolism in diverse environments
1.4.7.1	ec01120	Up in NP	0.697847	0.00048524	Microbial metabolism in diverse environments
1.4.9.1	map00680	Up in NP	1.61056	8.68434e-08	Methane metabolism
1.4.9.1	ec00680	Up in NP	1.61056	8.68434e-08	Methane metabolism
1.4.9.1	map01100	Up in NP	1.61056	8.68434e-08	Metabolic pathways
1.4.9.1	ec01100	Up in NP	1.61056	8.68434e-08	Metabolic pathways
1.4.9.1	map01120	Up in NP	1.61056	8.68434e-08	Microbial metabolism in diverse environments
1.4.9.1	ec01120	Up in NP	1.61056	8.68434e-08	Microbial metabolism in diverse environments
1.4.99.5	map00460	Up in Control	-1.48078	9.93616e-05	Cyanoamino acid metabolism
1.4.99.5	ec00460	Up in Control	-1.48078	9.93616e-05	Cyanoamino acid metabolism
1.4.99.5	map01100	Up in Control	-1.48078	9.93616e-05	Metabolic pathways
1.4.99.5	ec01100	Up in Control	-1.48078	9.93616e-05	Metabolic pathways
1.4.99.5	map01110	Up in Control	-1.48078	9.93616e-05	Biosynthesis of secondary metabolites
1.4.99.5	ec01110	Up in Control	-1.48078	9.93616e-05	Biosynthesis of secondary metabolites
1.5.1.1	map00310	Up in NP	0.502892	0.0498953	Lysine degradation
1.5.1.1	ec00310	Up in NP	0.502892	0.0498953	Lysine degradation
1.5.1.1	map00330	Up in NP	0.502892	0.0498953	Arginine and proline metabolism
1.5.1.1	ec00330	Up in NP	0.502892	0.0498953	Arginine and proline metabolism
1.5.1.1	map00960	Up in NP	0.502892	0.0498953	Tropane, piperidine and pyridine alkaloid biosynthesis
1.5.1.1	ec00960	Up in NP	0.502892	0.0498953	Tropane, piperidine and pyridine alkaloid biosynthesis
1.5.1.1	map01100	Up in NP	0.502892	0.0498953	Metabolic pathways
1.5.1.1	ec01100	Up in NP	0.502892	0.0498953	Metabolic pathways
1.5.1.1	map01120	Up in NP	0.502892	0.0498953	Microbial metabolism in diverse environments
1.5.1.1	ec01120	Up in NP	0.502892	0.0498953	Microbial metabolism in diverse environments
1.5.1.10	map00300	Up in Control	-0.628523	0.0290686	Lysine biosynthesis
1.5.1.10	ec00300	Up in Control	-0.628523	0.0290686	Lysine biosynthesis
1.5.1.10	map00310	Up in Control	-0.628523	0.0290686	Lysine degradation
1.5.1.10	ec00310	Up in Control	-0.628523	0.0290686	Lysine degradation
1.5.1.10	map01100	Up in Control	-0.628523	0.0290686	Metabolic pathways
1.5.1.10	ec01100	Up in Control	-0.628523	0.0290686	Metabolic pathways
1.5.1.10	map01110	Up in Control	-0.628523	0.0290686	Biosynthesis of secondary metabolites
1.5.1.10	ec01110	Up in Control	-0.628523	0.0290686	Biosynthesis of secondary metabolites
1.5.1.21	map00310	Up in Control	-1.04175	7.52607e-05	Lysine degradation
1.5.1.21	ec00310	Up in Control	-1.04175	7.52607e-05	Lysine degradation
1.5.1.21	map00960	Up in Control	-1.04175	7.52607e-05	Tropane, piperidine and pyridine alkaloid biosynthesis
1.5.1.21	ec00960	Up in Control	-1.04175	7.52607e-05	Tropane, piperidine and pyridine alkaloid biosynthesis
1.5.1.21	map01100	Up in Control	-1.04175	7.52607e-05	Metabolic pathways
1.5.1.21	ec01100	Up in Control	-1.04175	7.52607e-05	Metabolic pathways
1.5.1.34	map00790	Up in NP	0.629043	0.0186053	Folate biosynthesis
1.5.1.34	ec00790	Up in NP	0.629043	0.0186053	Folate biosynthesis
1.5.1.34	map01100	Up in NP	0.629043	0.0186053	Metabolic pathways
1.5.1.34	ec01100	Up in NP	0.629043	0.0186053	Metabolic pathways
1.5.1.36	map00740	Up in NP	2.70601	0.000600679	Riboflavin metabolism
1.5.1.36	ec00740	Up in NP	2.70601	0.000600679	Riboflavin metabolism
1.5.1.36	map01100	Up in NP	2.70601	0.000600679	Metabolic pathways
1.5.1.36	ec01100	Up in NP	2.70601	0.000600679	Metabolic pathways
1.5.1.38	map00740	Up in Control	-0.869745	0.000935843	Riboflavin metabolism
1.5.1.38	ec00740	Up in Control	-0.869745	0.000935843	Riboflavin metabolism
1.5.1.38	map01100	Up in Control	-0.869745	0.000935843	Metabolic pathways
1.5.1.38	ec01100	Up in Control	-0.869745	0.000935843	Metabolic pathways
1.5.1.49	map00330	Up in Control	-7.07414	0.0137092	Arginine and proline metabolism
1.5.1.49	ec00330	Up in Control	-7.07414	0.0137092	Arginine and proline metabolism
1.5.1.49	map01100	Up in Control	-7.07414	0.0137092	Metabolic pathways
1.5.1.49	ec01100	Up in Control	-7.07414	0.0137092	Metabolic pathways
1.5.1.51	map00975	Up in Control	-6.76899	6.89451e-13	Biosynthesis of various siderophores
1.5.1.51	ec00975	Up in Control	-6.76899	6.89451e-13	Biosynthesis of various siderophores
1.5.1.51	map00998	Up in Control	-6.76899	6.89451e-13	Biosynthesis of various antibiotics; Kanosamine biosynthesis, Aurachin biosynthesis, Bacilysin biosynthesis, Puromycin biosynthesis, Dapdiamides biosynthesis, Fosfomycin biosynthesis, Cremeomycin biosynthesis, Fumagillin biosynthesis, Pentalenolactone biosynthesis, Terpentecin biosynthesis, Roseoflavin biosynthesis, Cycloserine biosynthesis
1.5.1.51	ec00998	Up in Control	-6.76899	6.89451e-13	Biosynthesis of various antibiotics; Kanosamine biosynthesis, Aurachin biosynthesis, Bacilysin biosynthesis, Puromycin biosynthesis, Dapdiamides biosynthesis, Fosfomycin biosynthesis, Cremeomycin biosynthesis, Fumagillin biosynthesis, Pentalenolactone biosynthesis, Terpentecin biosynthesis, Roseoflavin biosynthesis, Cycloserine biosynthesis
1.5.1.51	map01100	Up in Control	-6.76899	6.89451e-13	Metabolic pathways
1.5.1.51	ec01100	Up in Control	-6.76899	6.89451e-13	Metabolic pathways
1.5.1.51	map01110	Up in Control	-6.76899	6.89451e-13	Biosynthesis of secondary metabolites
1.5.1.51	ec01110	Up in Control	-6.76899	6.89451e-13	Biosynthesis of secondary metabolites
1.5.3.19	map00760	Up in NP	1.26873	0.000107178	Nicotinate and nicotinamide metabolism
1.5.3.19	ec00760	Up in NP	1.26873	0.000107178	Nicotinate and nicotinamide metabolism
1.5.3.19	map01120	Up in NP	1.26873	0.000107178	Microbial metabolism in diverse environments
1.5.3.19	ec01120	Up in NP	1.26873	0.000107178	Microbial metabolism in diverse environments
1.5.8.1	map00680	Up in NP	2.00978	3.91201e-06	Methane metabolism
1.5.8.1	ec00680	Up in NP	2.00978	3.91201e-06	Methane metabolism
1.5.8.1	map01100	Up in NP	2.00978	3.91201e-06	Metabolic pathways
1.5.8.1	ec01100	Up in NP	2.00978	3.91201e-06	Metabolic pathways
1.5.8.1	map01120	Up in NP	2.00978	3.91201e-06	Microbial metabolism in diverse environments
1.5.8.1	ec01120	Up in NP	2.00978	3.91201e-06	Microbial metabolism in diverse environments
1.5.8.2	map00680	Up in NP	2.00978	3.91201e-06	Methane metabolism
1.5.8.2	ec00680	Up in NP	2.00978	3.91201e-06	Methane metabolism
1.5.8.2	map01100	Up in NP	2.00978	3.91201e-06	Metabolic pathways
1.5.8.2	ec01100	Up in NP	2.00978	3.91201e-06	Metabolic pathways
1.5.8.2	map01120	Up in NP	2.00978	3.91201e-06	Microbial metabolism in diverse environments
1.5.8.2	ec01120	Up in NP	2.00978	3.91201e-06	Microbial metabolism in diverse environments
1.5.8.3	map00260	Up in NP	0.890292	0.00412499	Glycine, serine and threonine metabolism
1.5.8.3	ec00260	Up in NP	0.890292	0.00412499	Glycine, serine and threonine metabolism
1.5.8.3	map00670	Up in NP	0.890292	0.00412499	One carbon pool by folate
1.5.8.3	ec00670	Up in NP	0.890292	0.00412499	One carbon pool by folate
1.5.8.3	map01100	Up in NP	0.890292	0.00412499	Metabolic pathways
1.5.8.3	ec01100	Up in NP	0.890292	0.00412499	Metabolic pathways
1.5.8.4	map00260	Up in NP	0.843371	0.00993179	Glycine, serine and threonine metabolism
1.5.8.4	ec00260	Up in NP	0.843371	0.00993179	Glycine, serine and threonine metabolism
1.5.8.4	map00670	Up in NP	0.843371	0.00993179	One carbon pool by folate
1.5.8.4	ec00670	Up in NP	0.843371	0.00993179	One carbon pool by folate
1.5.8.4	map01100	Up in NP	0.843371	0.00993179	Metabolic pathways
1.5.8.4	ec01100	Up in NP	0.843371	0.00993179	Metabolic pathways
1.5.99.14	map00760	Up in NP	1.61503	0.0286762	Nicotinate and nicotinamide metabolism
1.5.99.14	ec00760	Up in NP	1.61503	0.0286762	Nicotinate and nicotinamide metabolism
1.5.99.14	map01100	Up in NP	1.61503	0.0286762	Metabolic pathways
1.5.99.14	ec01100	Up in NP	1.61503	0.0286762	Metabolic pathways
1.5.99.14	map01120	Up in NP	1.61503	0.0286762	Microbial metabolism in diverse environments
1.5.99.14	ec01120	Up in NP	1.61503	0.0286762	Microbial metabolism in diverse environments
1.5.99.5	map00680	Up in NP	1.19143	5.12452e-05	Methane metabolism
1.5.99.5	ec00680	Up in NP	1.19143	5.12452e-05	Methane metabolism
1.5.99.5	map01100	Up in NP	1.19143	5.12452e-05	Metabolic pathways
1.5.99.5	ec01100	Up in NP	1.19143	5.12452e-05	Metabolic pathways
1.5.99.5	map01120	Up in NP	1.19143	5.12452e-05	Microbial metabolism in diverse environments
1.5.99.5	ec01120	Up in NP	1.19143	5.12452e-05	Microbial metabolism in diverse environments
1.5.99.6	map00330	Up in Control	-3.41745	0.000496739	Arginine and proline metabolism
1.5.99.6	ec00330	Up in Control	-3.41745	0.000496739	Arginine and proline metabolism
1.5.99.6	map00410	Up in Control	-3.41745	0.000496739	beta-Alanine metabolism
1.5.99.6	ec00410	Up in Control	-3.41745	0.000496739	beta-Alanine metabolism
1.5.99.6	map01100	Up in Control	-3.41745	0.000496739	Metabolic pathways
1.5.99.6	ec01100	Up in Control	-3.41745	0.000496739	Metabolic pathways
1.6.2.2	map00541	Up in NP	3.05914	0.0102886	Biosynthesis of various nucleotide sugars
1.6.2.2	ec00541	Up in NP	3.05914	0.0102886	Biosynthesis of various nucleotide sugars
1.6.5.2	map00130	Up in Control	-0.379499	3.14226e-07	Ubiquinone and other terpenoid-quinone biosynthesis
1.6.5.2	ec00130	Up in Control	-0.379499	3.14226e-07	Ubiquinone and other terpenoid-quinone biosynthesis
1.6.5.2	map01100	Up in Control	-0.379499	3.14226e-07	Metabolic pathways
1.6.5.2	ec01100	Up in Control	-0.379499	3.14226e-07	Metabolic pathways
1.6.5.2	map01110	Up in Control	-0.379499	3.14226e-07	Biosynthesis of secondary metabolites
1.6.5.2	ec01110	Up in Control	-0.379499	3.14226e-07	Biosynthesis of secondary metabolites
1.7.1.14	map00910	Up in NP	6.72399	6.42432e-11	Nitrogen metabolism
1.7.1.14	ec00910	Up in NP	6.72399	6.42432e-11	Nitrogen metabolism
1.7.1.14	map01100	Up in NP	6.72399	6.42432e-11	Metabolic pathways
1.7.1.14	ec01100	Up in NP	6.72399	6.42432e-11	Metabolic pathways
1.7.1.14	map01120	Up in NP	6.72399	6.42432e-11	Microbial metabolism in diverse environments
1.7.1.14	ec01120	Up in NP	6.72399	6.42432e-11	Microbial metabolism in diverse environments
1.7.1.7	map00230	Up in NP	0.670436	0.00796261	Purine metabolism
1.7.1.7	ec00230	Up in NP	0.670436	0.00796261	Purine metabolism
1.7.1.7	map01100	Up in NP	0.670436	0.00796261	Metabolic pathways
1.7.1.7	ec01100	Up in NP	0.670436	0.00796261	Metabolic pathways
1.7.2.3		Up in NP	1.98221	5.15378e-06
1.7.2.4		Up in NP	0.560077	0.0202611
1.7.2.5		Up in Control	-0.573808	0.000199273
1.7.3.3		Up in NP	2.28186	9.95264e-11
1.7.7.1		Up in Control	-1.31966	3.22503e-06
1.7.7.2		Up in NP	0.620597	0.00788047
1.7.99.1		Up in NP	3.57363	9.71929e-26
1.8.1.20		Up in NP	1.57755	0.0291134
1.8.1.4		Up in NP	0.199651	0.000229483
1.8.1.8		Up in NP	0.132898	0.00173924
1.8.1.9		Up in NP	0.138838	0.0181226
1.8.2.2		Up in Control	-0.635975	5.5774e-05
1.8.2.3		Up in NP	1.50636	0.000423185
1.8.3.1		Up in NP	2.40994	1.27837e-05
1.8.3.7		Up in NP	0.787115	0.000935714
1.8.4.10		Up in NP	0.127685	0.00395869
1.8.4.11		Up in NP	0.307934	7.2999e-06
1.8.4.12		Up in NP	0.221723	0.0138507
1.8.4.14		Up in Control	-0.334356	0.0320375
1.8.4.8		Up in NP	0.127685	0.00395869
1.8.5.2		Up in NP	1.70144	0.00904041
1.8.5.5		Up in NP	7.10792	1.89828e-15
1.8.5.6		Up in NP	1.15565	0.00728214
1.8.5.7		Up in Control	-1.18954	1.95142e-05
1.8.7.1		Up in NP	0.486191	0.00783238
1.8.7.3		Up in NP	7.71149	1.32789e-08
1.8.98.4		Up in NP	7.71149	1.32789e-08
1.8.98.5		Up in NP	7.71149	1.32789e-08
1.8.98.6		Up in NP	7.71149	1.32789e-08
1.8.99.2		Up in NP	1.43329	5.37909e-05
1.9.3.1		Up in Control	-0.139869	0.00091424
1.97.1.4		Up in Control	-1.56048	6.16329e-06
2.1.1.10		Up in NP	1.04439	0.000383917
2.1.1.11		Up in NP	0.692164	0.00313576
2.1.1.113		Up in NP	0.585439	0.0193833
2.1.1.13		Up in NP	0.112351	0.0491774
2.1.1.130		Up in Control	-0.673779	0.00453471
2.1.1.137		Up in NP	1.55102	1.81144e-09
2.1.1.14		Up in NP	0.233476	0.0172262
2.1.1.144		Up in Control	-1.04287	9.41746e-06
2.1.1.151		Up in Control	-0.928336	8.39036e-05
2.1.1.17		Up in NP	1.23987	4.74554e-05
2.1.1.176		Up in NP	0.236341	1.29898e-06
2.1.1.178		Up in NP	6.12521	5.76566e-13
2.1.1.192		Up in NP	0.356481	8.77969e-09
2.1.1.195		Up in Control	-1.24215	4.35655e-05
2.1.1.198		Up in NP	0.125198	0.0222234
2.1.1.21		Up in NP	0.660743	0.0158108
2.1.1.219		Up in Control	-1.41458	0.00488372
2.1.1.220		Up in Control	-1.41458	0.00488372
2.1.1.226		Up in NP	0.66663	0.00132505
2.1.1.227		Up in NP	0.66663	0.00132505
2.1.1.250		Up in NP	0.661442	0.0165764
2.1.1.294		Up in NP	1.90674	3.70081e-08
[truncated: 1,192 more rows]

[truncated: 3 more sheets: KO_Percentage, EC_Percentage, Percentage Summary Plots]
